# Supplementary material for: Di­methyl­ammonium tetra­aqua­(hydrogen­sulfato)­sulfato­cuprate(II)
Source: Acta Crystallogr Sect E Struct Rep Online. 2014 Mar 5;70(Pt 4):m119. doi: 10.1107/S1600536814004486 (PMC3998589; doi:10.1107/S1600536814004486)
Supplement: Supplementary file 2 [file e-70-0m119-Isup2.hkl]

# 
# h,k,l, Fc-squared, Fo-squared, sigma(Fo-squared) and status flag 
# 
data_I
_shelx_title '  [(CH3)2NH2][Cu(SO4)(HSO4)*4H2O] Z=8 in Pbca (Nr.61,abc)' 
_shelx_refln_list_code          4 
_shelx_F_calc_maximum      634.06 
_exptl_crystal_F_000      1544.00 
_reflns_d_resolution_high  0.7016 
 
loop_ 
 _symmetry_equiv_pos_as_xyz 
 'x, y, z' 
 '-x+1/2, -y, z+1/2' 
 'x+1/2, -y+1/2, -z' 
 '-x, y+1/2, -z+1/2' 
 '-x, -y, -z' 
 'x-1/2, y, -z-1/2' 
 '-x-1/2, y-1/2, z' 
 'x, -y-1/2, z-1/2' 
 
_cell_length_a     7.1825 
_cell_length_b    17.9973 
_cell_length_c    19.4100 
_cell_angle_alpha  90.000 
_cell_angle_beta   90.000 
_cell_angle_gamma  90.000 
 
_shelx_F_squared_multiplier     1.000 
 
loop_ 
 _refln_index_h 
 _refln_index_k 
 _refln_index_l 
 _refln_F_squared_calc 
 _refln_F_squared_meas 
 _refln_F_squared_sigma 
 _refln_observed_status 
   2   0   0   186985.23   167937.52   1236.84 o 
   4   0   0    20247.63    21281.59    490.51 o 
   6   0   0     4782.78     4729.40    142.70 o 
   8   0   0     5614.07     5803.31    179.13 o 
  10   0   0      604.55      549.82    111.75 o 
   2   1   0    84825.35    79482.59    754.54 o 
   4   1   0     3399.88     3776.33    126.76 o 
   6   1   0     2611.78     2412.40     93.47 o 
   8   1   0     1093.92      898.08     96.11 o 
  10   1   0     1069.25     1066.67    122.73 o 
   0   2   0    99105.60    99286.01    728.05 o 
   2   2   0    17114.02    17112.28    314.71 o 
   4   2   0    15410.55    15306.66    417.10 o 
   6   2   0    14520.18    13277.92    367.00 o 
   8   2   0     6338.57     6494.71    203.67 o 
  10   2   0      123.26     -159.83    261.80 o 
   2   3   0    17271.21    16410.91    322.19 o 
   4   3   0      983.40      898.21     52.02 o 
   6   3   0     7912.18     7952.96    236.09 o 
   8   3   0       41.66       22.99     73.34 o 
  10   3   0      153.72     -270.67    270.67 o 
   0   4   0      868.99     1247.79     43.28 o 
   2   4   0     2438.83     2036.93     60.40 o 
   4   4   0     1554.33     1407.05     57.36 o 
   6   4   0    14375.58    14627.05    391.53 o 
   8   4   0      192.04      127.88     84.18 o 
  10   4   0       45.11       64.64    254.59 o 
   2   5   0    14658.30    15715.95    353.51 o 
   4   5   0     3501.24     3569.94    110.59 o 
   6   5   0     3177.49     3130.63    104.48 o 
   8   5   0       20.81       47.14     77.73 o 
  10   5   0       87.29     -264.94    264.94 o 
   0   6   0    31386.53    36092.19    561.36 o 
   2   6   0     1402.84     1203.89     46.98 o 
   4   6   0     7229.64     6662.02    183.49 o 
   6   6   0     7651.32     7483.44    208.15 o 
   8   6   0       19.62       48.10    198.60 o 
   2   7   0     6364.40     6236.37    181.75 o 
   4   7   0    38905.82    36494.68    756.21 o 
   6   7   0     1569.51     1692.40     89.12 o 
   8   7   0      100.13     -213.26    213.26 o 
   0   8   0    18374.34    19560.32    464.23 o 
   2   8   0    30265.27    28365.63    587.17 o 
   4   8   0     3644.01     3529.84    115.78 o 
   6   8   0     1690.50     1742.23     90.23 o 
   8   8   0        7.09       42.02     77.58 o 
   2   9   0     1130.75     1544.60     64.62 o 
   4   9   0       27.35     -145.37    145.37 o 
   6   9   0      438.58      560.47     69.16 o 
   8   9   0      837.93      873.73    104.05 o 
   0  10   0    34470.25    37359.66    749.39 o 
   2  10   0    22219.42    22533.69    588.00 o 
   4  10   0    12685.84    11773.35    335.89 o 
   6  10   0     1421.32     1506.52     88.34 o 
   8  10   0       27.23       49.41     82.04 o 
   2  11   0     2789.31     2760.35     92.72 o 
   4  11   0      236.35      500.35     62.30 o 
   6  11   0      406.48      591.06     70.43 o 
   8  11   0     2117.13     2175.42    135.02 o 
   0  12   0     8066.13     8938.88    284.30 o 
   2  12   0     1031.72     1020.11     67.79 o 
   4  12   0     5761.57     5457.55    159.79 o 
   6  12   0     2676.39     2700.35    119.47 o 
   8  12   0     1071.05     1180.97    114.10 o 
   2  13   0     5493.44     5339.71    154.25 o 
   4  13   0     2531.66     2599.43    107.93 o 
   6  13   0      643.47      434.00     80.50 o 
   8  13   0      898.61      725.24    123.41 o 
   0  14   0      548.84      772.86     77.72 o 
   2  14   0      716.06      603.04     71.91 o 
   4  14   0      358.83      422.80     68.95 o 
   6  14   0      324.94      123.39    216.72 o 
   8  14   0     1038.84     1076.09    126.67 o 
   2  15   0     6266.40     6307.11    204.57 o 
   4  15   0     5235.99     5194.96    150.23 o 
   6  15   0      890.75      876.73     98.69 o 
   8  15   0      144.12      191.35    103.50 o 
   0  16   0    10308.46    11430.28    380.83 o 
   2  16   0     1170.59     1593.19     93.93 o 
   4  16   0        3.92       43.32     63.18 o 
   6  16   0      825.44      711.12    108.19 o 
   2  17   0      233.01      207.87     76.24 o 
   4  17   0     1498.94     1453.75    106.21 o 
   6  17   0     3121.97     3272.28    164.50 o 
   0  18   0     1147.10     1159.73     99.02 o 
   2  18   0     1479.54     1503.48    108.35 o 
   4  18   0      298.71      -53.43    275.26 o 
   6  18   0     1745.57     1579.61    139.73 o 
   2  19   0     2538.22     2587.19    126.66 o 
   4  19   0     2734.51     2395.15    144.21 o 
   6  19   0      723.38      725.35    123.26 o 
   0  20   0     8632.71     8889.14    258.05 o 
   2  20   0      867.47      821.19    109.76 o 
   4  20   0       36.72      -91.29    229.67 o 
   6  20   0      970.77     1141.12    126.51 o 
   2  21   0       81.50       59.02    232.82 o 
   4  21   0      294.97      355.89     96.07 o 
   0  22   0     7503.66     8094.62    238.74 o 
   2  22   0     1340.52     1657.07    135.86 o 
   4  22   0      112.45      -22.77    114.40 o 
   2  23   0     2771.01     2885.26    163.85 o 
   4  23   0     1164.71     1209.60    134.75 o 
   0  24   0       55.64       51.38    108.94 o 
   2  24   0     1391.54     1451.10    153.03 o 
   2  25   0      421.91      408.50    129.43 o 
   1   1   1        4.32      -36.19     36.19 o 
   2   1   1     3065.23     3101.22    159.37 o 
   3   1   1      256.83      195.59     25.14 o 
   4   1   1       11.99      -55.24     61.57 o 
   5   1   1     5121.69     5234.92    103.26 o 
   6   1   1      154.73      194.96     37.50 o 
   7   1   1     6605.65     6423.02    259.39 o 
   8   1   1     1034.90      993.67    122.11 o 
   9   1   1      781.77      881.64    110.29 o 
  10   1   1      605.96      640.30     86.63 o 
   0   2   1     1323.35     1467.34     30.41 o 
   1   2   1      551.18      452.44     17.23 o 
   2   2   1     6970.87     7052.76    145.67 o 
   3   2   1     3141.27     3387.03     72.33 o 
   4   2   1     3156.22     3342.18    118.29 o 
   5   2   1      848.86      885.88     43.12 o 
   6   2   1       65.33       13.52    115.21 o 
   7   2   1     1020.91     1003.43     55.47 o 
   8   2   1      384.21      512.86     61.09 o 
   9   2   1     2526.14     2689.16    153.16 o 
  10   2   1      925.43      894.13     89.63 o 
   1   3   1     2869.50     2685.73    116.07 o 
   2   3   1      116.09       86.96     25.71 o 
   3   3   1     4192.01     4146.07     79.89 o 
   4   3   1     2212.73     2193.90     48.28 o 
   5   3   1       92.34      163.58     31.31 o 
   6   3   1     3242.32     3274.18    112.96 o 
   7   3   1     1404.52     1360.45     60.65 o 
   8   3   1     3066.23     3218.62    120.41 o 
   9   3   1      573.75      687.75    118.56 o 
  10   3   1       31.77     -164.03    184.21 o 
   0   4   1     6807.01     7325.82    122.68 o 
   1   4   1     1180.52     1263.65     29.96 o 
   2   4   1     6098.95     5921.33    104.99 o 
   3   4   1     3228.30     3250.07    180.23 o 
   4   4   1       79.49      -40.21     69.01 o 
   5   4   1      460.15      380.01     36.55 o 
   6   4   1      602.40      563.39     75.51 o 
   7   4   1      399.29      394.61    159.02 o 
   8   4   1      161.34       69.69     55.13 o 
   9   4   1      431.84      392.70    118.47 o 
  10   4   1      113.74      118.55     67.00 o 
   1   5   1      626.99      701.90     45.19 o 
   2   5   1    12286.12    12719.99    224.11 o 
   3   5   1     1062.27     1129.13     35.48 o 
   4   5   1     1006.56     1000.69     45.16 o 
   5   5   1      833.05      746.15     42.89 o 
   6   5   1     5961.21     5403.62    118.42 o 
   7   5   1      400.67      422.46    132.92 o 
   8   5   1     3633.37     3707.40    252.28 o 
   9   5   1      549.24      519.17     71.89 o 
  10   5   1      119.41      133.27    135.91 o 
   0   6   1     3266.02     3635.70     77.43 o 
   1   6   1       17.65       36.86     34.48 o 
   2   6   1    36502.73    37972.39    422.95 o 
   3   6   1     2033.40     1859.10     82.14 o 
   4   6   1     1726.29     1674.67     49.10 o 
   5   6   1      188.82      222.62    141.10 o 
   6   6   1     1109.88     1036.36     53.67 o 
   7   6   1      467.28      424.37     49.24 o 
   8   6   1     3693.23     3638.98    105.61 o 
   9   6   1     1487.45     1600.31     91.08 o 
   1   7   1     8912.20     9659.34    153.46 o 
   2   7   1     4291.55     4404.79     89.17 o 
   3   7   1      378.69      284.82     30.83 o 
   4   7   1      306.90      378.22     35.36 o 
   5   7   1     3204.27     2995.65     68.94 o 
   6   7   1       60.91       -2.60    101.28 o 
   7   7   1     1628.89     1732.25     69.06 o 
   8   7   1       11.31       41.85    196.90 o 
   9   7   1      941.45     1031.13     81.05 o 
   0   8   1     1769.53     1878.26     44.98 o 
   1   8   1     3285.27     3437.51     74.90 o 
   2   8   1     3443.89     3209.33     68.00 o 
   3   8   1    12261.42    12037.36    201.67 o 
   4   8   1     5868.57     5860.82    130.12 o 
   5   8   1     1987.74     1859.73     59.51 o 
   6   8   1      737.67      783.14     65.86 o 
   7   8   1        3.75        4.21    108.80 o 
   8   8   1      645.70      761.78     68.01 o 
   9   8   1       59.44      142.92     98.46 o 
   1   9   1      748.34      873.99     37.89 o 
   2   9   1     1678.05     1669.18     49.44 o 
   3   9   1      263.15      126.80    135.49 o 
   4   9   1      362.73      300.15     39.28 o 
   5   9   1     5727.49     5376.86    115.97 o 
   6   9   1      964.73     1025.05     56.95 o 
   7   9   1     1274.73     1323.50     97.07 o 
   8   9   1      208.97      -25.66    158.05 o 
   9   9   1      574.80      794.10     72.50 o 
   0  10   1      340.42      374.68     56.63 o 
   1  10   1    13410.00    13990.48    224.55 o 
   2  10   1      388.21      395.59     35.22 o 
   3  10   1    10963.77    10723.36    216.30 o 
   4  10   1    13267.88    12801.58    250.20 o 
   5  10   1     5068.92     4791.87    199.71 o 
   6  10   1       64.31       63.15     40.99 o 
   7  10   1     1377.94     1299.85     77.69 o 
   8  10   1      728.69      713.64    108.90 o 
   9  10   1     3064.24     3249.50    122.15 o 
   1  11   1     1397.26     1577.60     51.62 o 
   2  11   1     1020.93     1021.34     46.71 o 
   3  11   1      350.38      414.92     95.78 o 
   4  11   1      874.03      751.11     49.41 o 
   5  11   1        0.86       54.98     97.30 o 
   6  11   1     1557.64     1658.41     68.85 o 
   7  11   1       57.61      -39.37    149.10 o 
   8  11   1      728.59      810.86     74.83 o 
   9  11   1        4.72     -225.46    225.46 o 
   0  12   1     1780.06     1683.98     56.97 o 
   1  12   1     4154.13     4270.77     89.16 o 
   2  12   1     4723.96     4662.36     98.28 o 
   3  12   1     4054.41     3838.89     80.73 o 
   4  12   1     5323.75     4925.17    111.03 o 
   5  12   1     3475.04     3431.30     97.15 o 
   6  12   1        9.40       44.16    128.18 o 
   7  12   1     1366.73     1321.31     81.59 o 
   8  12   1       17.07      -62.91    127.66 o 
   9  12   1     1251.81     1379.56    100.50 o 
   1  13   1     1027.87     1098.68     52.86 o 
   2  13   1     3144.35     3243.35     75.17 o 
   3  13   1       63.72       19.44    176.87 o 
   4  13   1     1973.38     1810.28     67.35 o 
   5  13   1      821.88      849.87    156.57 o 
   6  13   1     1647.44     1603.40     72.30 o 
   7  13   1      217.16      173.37    157.02 o 
   8  13   1      393.91      364.51     73.65 o 
   0  14   1     5300.04     5266.53    143.88 o 
   1  14   1     3349.21     3429.06    112.20 o 
   2  14   1     4215.40     4369.67     90.11 o 
   3  14   1     8859.02     8574.62    193.38 o 
   4  14   1      175.41       21.32    121.81 o 
   5  14   1     2084.91     2243.24     78.15 o 
   6  14   1     1326.71     1384.17     88.82 o 
   7  14   1      235.17      253.98    123.45 o 
   8  14   1     1145.43     1168.37     87.64 o 
   1  15   1     1778.63     1830.13     67.01 o 
   2  15   1       51.95       48.67     54.02 o 
   3  15   1      644.49      627.90     72.72 o 
   4  15   1       61.04       37.40     80.71 o 
   5  15   1      183.84      109.30     66.05 o 
   6  15   1      167.33      117.92    147.68 o 
   7  15   1        1.21      -41.52     85.55 o 
   8  15   1       11.78       46.06     89.89 o 
   0  16   1     5526.08     5572.07    122.52 o 
   1  16   1     4429.70     4644.25    101.89 o 
   2  16   1     7046.56     6699.40    180.18 o 
   3  16   1      959.65      915.68     63.20 o 
   4  16   1      766.95      662.56     59.59 o 
   5  16   1      304.56      164.62     83.81 o 
   6  16   1     1618.15     1612.40    226.02 o 
   7  16   1       59.93      238.33     81.21 o 
   1  17   1       24.98       42.85     46.50 o 
   2  17   1       12.37       -1.78    127.77 o 
   3  17   1       52.74       11.57    200.49 o 
   4  17   1       43.33       52.11     67.44 o 
   5  17   1     1085.21     1087.00     75.87 o 
   6  17   1     1167.77     1034.18     85.96 o 
   7  17   1      434.09      534.19     74.45 o 
   0  18   1     4694.30     4699.67    112.88 o 
   1  18   1     2309.06     2484.31     83.86 o 
   2  18   1     2583.16     2624.88     88.56 o 
   3  18   1      153.77      217.98     71.38 o 
   4  18   1     3057.83     2778.37    104.85 o 
   5  18   1      101.48     -112.73    143.27 o 
   6  18   1     1754.40     1860.14    124.40 o 
   7  18   1      948.00      697.38     91.74 o 
   1  19   1       16.42       21.75     53.35 o 
   2  19   1      283.04      183.72     58.74 o 
   3  19   1       33.34       20.66    237.97 o 
   4  19   1      596.50      534.00     73.50 o 
   5  19   1        9.60      -37.95    144.37 o 
   6  19   1      206.09      155.57    100.08 o 
   0  20   1     2216.53     2369.16    101.85 o 
   1  20   1     2848.67     2674.49    104.72 o 
   2  20   1     1088.32     1238.69     81.09 o 
   3  20   1      384.11      384.82     67.52 o 
   4  20   1      698.60      833.11     81.96 o 
   5  20   1      670.72      535.59     83.24 o 
   6  20   1      140.11      162.34     76.00 o 
   1  21   1       41.09      -90.39     96.74 o 
   2  21   1        3.74      230.76    113.88 o 
   3  21   1        1.62       20.37    147.90 o 
   4  21   1       77.51      -98.44    134.94 o 
   5  21   1     1199.28     1066.05     95.76 o 
   0  22   1     1079.44     1143.29     93.25 o 
   1  22   1      273.55      323.25     64.92 o 
   2  22   1      608.08      742.70     80.95 o 
   3  22   1      620.25      545.04     81.68 o 
   4  22   1      108.36      236.42     88.72 o 
   5  22   1     1298.56     1210.49    101.11 o 
   1  23   1        0.66      -62.25    172.80 o 
   2  23   1        8.30      -22.23    186.27 o 
   3  23   1      460.78      399.91     83.99 o 
   4  23   1        2.51        2.57    151.72 o 
   0  24   1      656.53      394.90    284.34 o 
   1  24   1      829.70      791.25     91.80 o 
   2  24   1       49.90     -217.76    217.76 o 
   3  24   1     1060.39     1001.90     94.87 o 
   1  25   1       24.01     -105.24    198.62 o 
   2  25   1       59.23     -127.68    186.73 o 
   1   0   2       83.02      284.81     15.46 o 
   2   0   2      243.96      264.58     19.24 o 
   3   0   2     2785.46     3954.76     76.34 o 
   4   0   2      107.50       78.35     58.47 o 
   5   0   2     5654.03     5282.31    103.89 o 
   6   0   2       22.07       15.44     91.66 o 
   7   0   2     3014.86     3207.38     79.53 o 
   8   0   2       11.12      -44.17    129.10 o 
   9   0   2      983.38     1058.32     78.88 o 
  10   0   2       26.70      143.40    168.06 o 
   1   1   2     5768.73     6184.20    145.13 o 
   2   1   2       57.28       61.76     25.21 o 
   3   1   2     1670.16     2210.90     44.25 o 
   4   1   2       41.01       62.75     30.70 o 
   5   1   2      512.87      570.82     36.44 o 
   6   1   2       40.71      -96.37     96.37 o 
   7   1   2      198.79      218.34     43.27 o 
   8   1   2        6.36      -33.00    129.04 o 
   9   1   2      157.49      -11.40    144.71 o 
  10   1   2        2.73       21.42     93.12 o 
   0   2   2      143.42      145.39     33.37 o 
   1   2   2    27349.52    28366.70    254.29 o 
   2   2   2       96.55      111.95     93.89 o 
   3   2   2     1114.40      820.12     29.85 o 
   4   2   2       92.37      108.40     38.49 o 
   5   2   2    16189.41    15778.67    243.60 o 
   6   2   2        6.01      -50.53     57.73 o 
   7   2   2     6147.60     6535.38    130.18 o 
   8   2   2        5.70      -61.44    127.54 o 
   9   2   2      452.85      446.00     68.80 o 
  10   2   2        1.23     -206.94    206.94 o 
   1   3   2    10057.86    10742.02    285.54 o 
   2   3   2       22.24      -11.93     29.57 o 
   3   3   2     6858.11     5985.80    116.20 o 
   4   3   2       13.70      -12.88     47.36 o 
   5   3   2    19154.70    18516.12    384.90 o 
   6   3   2        3.88      -38.22     98.16 o 
   7   3   2      466.37      390.51     47.89 o 
   8   3   2        8.44       66.21     68.55 o 
   9   3   2      186.32      149.58     61.96 o 
  10   3   2        0.11      -16.07     70.48 o 
   0   4   2       44.98       41.31     20.84 o 
   1   4   2   255330.80   246655.72   2040.82 o 
   2   4   2       40.28       41.84     26.53 o 
   3   4   2    44738.58    43238.71    467.49 o 
   4   4   2       46.91       53.32     35.65 o 
   5   4   2      502.89      531.50     99.11 o 
   6   4   2       34.40       14.32     47.57 o 
   7   4   2     1145.88     1270.09     60.45 o 
   8   4   2       14.84     -133.33    232.33 o 
   9   4   2      310.02      192.29     92.95 o 
  10   4   2       14.82      -71.86    250.37 o 
   1   5   2    23522.93    24685.09    304.94 o 
   2   5   2      120.73      119.90     22.56 o 
   3   5   2    10323.52    10673.03    163.53 o 
   4   5   2        0.65      -51.39     81.87 o 
   5   5   2     1369.36     1360.97     49.85 o 
   6   5   2        8.18       45.98     48.95 o 
   7   5   2     2987.65     2990.89     80.42 o 
   8   5   2        1.14       13.16     67.09 o 
   9   5   2      600.06      609.55     71.03 o 
  10   5   2       12.52       95.06    152.46 o 
   0   6   2      122.85       50.74     74.89 o 
   1   6   2    29009.26    30265.60    670.51 o 
   2   6   2        0.24       -8.20     31.13 o 
   3   6   2    42222.26    41494.56    889.32 o 
   4   6   2        1.08      -71.79     71.79 o 
   5   6   2    11312.46    10950.57    222.68 o 
   6   6   2       29.70       66.26     50.28 o 
   7   6   2     3761.30     3715.57     90.36 o 
   8   6   2       13.81      107.47    131.86 o 
   9   6   2      246.88      219.56     70.48 o 
   1   7   2    11859.88    13374.53    304.24 o 
   2   7   2       42.81       23.99     32.56 o 
   3   7   2     1431.95     1575.46     43.06 o 
   4   7   2        5.69      -85.40     85.40 o 
   5   7   2       14.28      -33.17     46.57 o 
   6   7   2      171.43       91.19     54.33 o 
   7   7   2     2311.59     2441.12     78.05 o 
   8   7   2       26.32     -122.22    148.72 o 
   9   7   2      543.16      637.93     74.37 o 
   0   8   2      223.14      270.73     29.04 o 
   1   8   2      336.59      498.07     47.80 o 
   2   8   2        0.01      -35.14     35.14 o 
   3   8   2    15985.81    16561.79    334.09 o 
   4   8   2      194.50      156.98     57.91 o 
   5   8   2    23193.41    22174.34    330.81 o 
   6   8   2       52.86       69.43     50.09 o 
   7   8   2     3307.94     3468.81     90.62 o 
   8   8   2       65.69      -13.36    129.77 o 
   9   8   2      227.53       63.10     97.46 o 
   1   9   2       14.25        6.62     44.21 o 
   2   9   2        4.83       12.03     63.48 o 
   3   9   2     9549.72     9500.49    187.59 o 
   4   9   2       45.54      -26.13     80.91 o 
   5   9   2     5046.07     4795.56    112.00 o 
   6   9   2        2.84      -67.07    142.47 o 
   7   9   2      146.09      266.07     96.50 o 
   8   9   2        0.68      -10.29    101.74 o 
   9   9   2     1470.58     1528.29    107.83 o 
   0  10   2      945.54      989.82     41.62 o 
   1  10   2     2336.91     2675.68     61.24 o 
   2  10   2        4.55      -64.15     80.10 o 
   3  10   2     4002.93     4030.97     86.47 o 
   4  10   2      120.28      113.59    124.05 o 
   5  10   2     2281.87     2411.40    161.08 o 
   6  10   2       44.57       57.97     42.12 o 
   7  10   2      696.68      760.87     66.10 o 
   8  10   2       24.95       33.25     56.44 o 
   9  10   2      767.96      876.08    155.97 o 
   1  11   2     9903.49    10151.80    209.49 o 
   2  11   2      223.27      213.65     35.35 o 
   3  11   2    16829.34    16856.02    276.54 o 
   4  11   2      131.50       39.98     53.34 o 
   5  11   2     3437.99     3193.17    150.69 o 
   6  11   2       41.89      -38.53    115.63 o 
   7  11   2      117.78       64.70    140.17 o 
   8  11   2        0.40      -79.39     79.39 o 
   9  11   2      172.47      183.47     95.61 o 
   0  12   2      250.97      281.60     38.58 o 
   1  12   2    18335.44    18592.85    293.21 o 
   2  12   2        0.01      -92.95     92.95 o 
   3  12   2      786.46      838.23     91.48 o 
   4  12   2        3.62      -72.65    130.82 o 
   5  12   2      281.96      244.50     55.84 o 
   6  12   2        1.18     -100.84    176.69 o 
   7  12   2       81.36       72.66     88.39 o 
   8  12   2        8.26      -59.35    150.27 o 
   9  12   2      303.44      417.68    128.05 o 
   1  13   2      259.61      134.98    289.34 o 
   2  13   2      202.05      191.22     40.94 o 
   3  13   2      897.43      910.28     52.73 o 
   4  13   2       63.46       58.06    182.48 o 
   5  13   2      967.15     1065.92    124.59 o 
   6  13   2       74.01       48.76     68.35 o 
   7  13   2     1419.68     1358.91     81.87 o 
   8  13   2       13.31       76.20    150.56 o 
   0  14   2        3.54      -87.80    116.94 o 
   1  14   2    10218.97    10292.33    223.94 o 
   2  14   2        2.31       44.97     83.36 o 
   3  14   2     2102.60     1980.10     67.97 o 
   4  14   2        1.22       -6.55     55.84 o 
   5  14   2      249.03      150.84     51.61 o 
   6  14   2        9.35        2.55    125.60 o 
   7  14   2      228.59      219.70     66.81 o 
   8  14   2        4.48       81.87     88.11 o 
   1  15   2     1508.81     1516.84    158.15 o 
   2  15   2      279.02      310.55     44.96 o 
   3  15   2     2826.43     2592.98     82.57 o 
   4  15   2       11.72      -36.39     60.48 o 
   5  15   2        6.98        6.78     63.57 o 
   6  15   2       26.23      -48.87    135.84 o 
   7  15   2     3224.59     3314.70    116.62 o 
   8  15   2       36.40      -46.50     72.62 o 
   0  16   2      216.39      193.28     49.43 o 
   1  16   2     6781.35     6933.25    140.84 o 
   2  16   2        1.80      106.17    118.07 o 
   3  16   2       19.63       52.60     62.28 o 
   4  16   2        0.89      -13.79     62.21 o 
   5  16   2     1082.00     1062.28     71.45 o 
   6  16   2       20.06       22.65     79.49 o 
   7  16   2      361.55      343.80     73.97 o 
   1  17   2     1260.39     1280.24    214.83 o 
   2  17   2      160.54       37.44    135.01 o 
   3  17   2       76.07      165.23     55.70 o 
   4  17   2        6.00      -50.15    127.84 o 
   5  17   2      646.16      735.97     72.11 o 
   6  17   2       12.39       27.75     80.76 o 
   7  17   2      162.97      173.19    115.61 o 
   0  18   2      271.59       95.65    143.67 o 
   1  18   2     2172.74     2306.69    123.22 o 
   2  18   2       26.05      -25.29    132.47 o 
   3  18   2      127.65      118.04     55.01 o 
   4  18   2      111.33      121.54    162.84 o 
   5  18   2      261.56       96.61     67.05 o 
   6  18   2        6.78       11.81    165.70 o 
   7  18   2      239.13      207.24    102.66 o 
   1  19   2     1561.26     1529.58     78.33 o 
   2  19   2        0.11       23.90    123.25 o 
   3  19   2     3247.82     2928.31    109.39 o 
   4  19   2        9.16       56.04    142.94 o 
   5  19   2     2682.72     2647.64    110.38 o 
   6  19   2        9.18      -11.10    183.38 o 
   0  20   2       99.72     -143.39    169.12 o 
   1  20   2       16.55       53.59    140.06 o 
   2  20   2       23.28       60.00     77.48 o 
   3  20   2       18.33      -15.02     94.09 o 
   4  20   2      159.20     -195.08    195.08 o 
   5  20   2     1438.37     1273.45    138.14 o 
   6  20   2        4.20       23.06     74.01 o 
   1  21   2      245.11      203.96    133.97 o 
   2  21   2       42.63      -65.03    168.29 o 
   3  21   2     1143.86     1216.66     91.02 o 
   4  21   2        5.58      -32.39    133.58 o 
   5  21   2      474.20      439.61    228.16 o 
   0  22   2       60.80     -178.37    178.37 o 
   1  22   2      805.42      674.85    305.49 o 
   2  22   2        6.08     -173.17    173.17 o 
   3  22   2      200.47        5.03    185.11 o 
   4  22   2       21.10     -109.17    113.35 o 
   5  22   2      929.37      949.11     94.53 o 
   1  23   2     1430.44     1414.31    125.41 o 
   2  23   2       92.87      174.40    191.71 o 
   3  23   2      915.97      938.23     92.03 o 
   4  23   2        3.91      -25.99     76.14 o 
   0  24   2        0.00       18.57     98.97 o 
   1  24   2     1597.04     1609.67    101.34 o 
   2  24   2        0.06     -104.01    186.97 o 
   3  24   2       98.71      -67.85    108.70 o 
   1  25   2       16.30     -290.14    290.14 o 
   2  25   2       11.81     -222.11    222.11 o 
   1   1   3      629.46      650.18     49.35 o 
   2   1   3      999.91     1054.30     61.23 o 
   3   1   3      913.68      880.29     30.74 o 
   4   1   3      221.76      194.54     30.31 o 
   5   1   3     5347.77     5087.17    112.58 o 
   6   1   3       83.52       66.68     88.02 o 
   7   1   3     5537.42     5540.72    117.79 o 
   8   1   3      512.47      505.44     58.73 o 
   9   1   3     1133.22     1178.57     84.40 o 
  10   1   3     1266.47     1435.28     95.16 o 
   0   2   3     7072.76     7357.88    267.09 o 
   1   2   3     2648.15     2462.90     53.02 o 
   2   2   3     8073.99     8211.62    177.26 o 
   3   2   3     2256.72     2314.79     52.04 o 
   4   2   3     5927.23     5948.08    209.16 o 
   5   2   3      531.55      617.81     82.58 o 
   6   2   3       39.16      -52.70    145.10 o 
   7   2   3      936.27     1021.60     55.19 o 
   8   2   3      665.78      660.62     69.67 o 
   9   2   3     1830.82     1945.79     92.31 o 
  10   2   3      915.28     1006.78     89.11 o 
   1   3   3     4251.12     4163.20    112.82 o 
   2   3   3       78.05      115.30     59.05 o 
   3   3   3     5697.52     6027.72    119.47 o 
   4   3   3     4353.04     4382.06    110.08 o 
   5   3   3        6.36       20.54     72.10 o 
   6   3   3     3043.55     3099.60     75.09 o 
   7   3   3      918.48      922.70     56.55 o 
   8   3   3     1587.39     1761.46     80.48 o 
   9   3   3      551.92      603.41     70.88 o 
  10   3   3       31.82       39.72    169.83 o 
   0   4   3     1481.33     1439.56     42.61 o 
   1   4   3     1595.24     1839.67     42.67 o 
   2   4   3     2689.11     2642.95     63.81 o 
   3   4   3     5706.22     6084.59    124.33 o 
   4   4   3      363.89      309.20     44.01 o 
   5   4   3        4.42      -80.48     87.96 o 
   6   4   3      747.79      727.65     50.48 o 
   7   4   3      795.31      796.21     74.94 o 
   8   4   3        5.88      -50.71    127.28 o 
   9   4   3      266.10      207.07    104.11 o 
  10   4   3       16.88       21.69    108.52 o 
   1   5   3      338.78      299.04     51.12 o 
   2   5   3     1204.07     1220.76     40.32 o 
   3   5   3      922.52      938.82     34.24 o 
   4   5   3     2981.73     2786.57     56.03 o 
   5   5   3      303.51      294.58    202.70 o 
   6   5   3     7322.72     6974.84    156.78 o 
   7   5   3      528.72      501.36     65.51 o 
   8   5   3     2479.40     2531.69    100.70 o 
   9   5   3      506.44      433.78     68.33 o 
   0   6   3     3883.27     4012.46     82.42 o 
   1   6   3     1104.37      981.03     33.68 o 
   2   6   3    16723.36    18078.89    646.79 o 
   3   6   3     3313.71     3207.49     71.84 o 
   4   6   3       99.38      135.64    119.04 o 
   5   6   3     2476.55     2357.40     71.17 o 
   6   6   3     1680.29     1636.60     61.45 o 
   7   6   3       98.87      -22.77    133.56 o 
   8   6   3     2660.32     2621.04    169.48 o 
   9   6   3     1782.44     1894.61     91.77 o 
   1   7   3     7493.88     8322.33    147.91 o 
   2   7   3      317.65      299.11     29.29 o 
   3   7   3        2.62      -23.96     35.66 o 
   4   7   3      453.13      528.81     37.17 o 
   5   7   3     2664.35     2568.18     82.31 o 
   6   7   3       30.86      -44.82    111.78 o 
   7   7   3     2330.03     2347.25     78.53 o 
   8   7   3       52.82       35.88    143.00 o 
   9   7   3      651.77      686.75     76.24 o 
   0   8   3     5310.41     5233.81    171.97 o 
   1   8   3     1834.70     1786.29     47.15 o 
   2   8   3      629.36      587.92     33.58 o 
   3   8   3     8061.95     7641.00    165.59 o 
   4   8   3     1359.32     1281.62     47.60 o 
   5   8   3     2132.24     2156.32     66.57 o 
   6   8   3     1398.04     1477.43     59.08 o 
   7   8   3       20.54      -15.61     46.85 o 
   8   8   3      786.77      874.81    164.08 o 
   9   8   3       32.30     -170.46    170.46 o 
   1   9   3      110.71      143.36     64.44 o 
   2   9   3       93.82        6.24     38.80 o 
   3   9   3       54.33       49.14     49.30 o 
   4   9   3      516.59      457.13     40.74 o 
   5   9   3     4080.22     3777.92    184.68 o 
   6   9   3      517.57      437.51    249.88 o 
   7   9   3     2139.42     2232.54     77.68 o 
   8   9   3       94.31      -50.35     81.31 o 
   9   9   3      636.17      404.11    241.80 o 
   0  10   3     8857.15     9810.67    193.00 o 
   1  10   3    12915.09    13363.00    225.70 o 
   2  10   3      809.05      707.20     39.91 o 
   3  10   3     4624.52     4694.66    105.96 o 
   4  10   3     6188.78     6188.85    125.46 o 
   5  10   3     1747.12     1740.86     79.06 o 
   6  10   3       11.04     -114.43    114.43 o 
   7  10   3      592.66      614.22     63.44 o 
   8  10   3      248.45      393.40     61.54 o 
   9  10   3     2446.38     2380.65    112.06 o 
   1  11   3      386.44      393.79     39.93 o 
   2  11   3        9.60      -53.95     90.05 o 
   3  11   3      978.98      996.71     48.69 o 
   4  11   3     1152.04     1113.06     80.22 o 
   5  11   3       16.13       15.61     56.97 o 
   6  11   3      680.76      685.70     64.34 o 
   7  11   3        2.93      118.16     69.45 o 
   8  11   3      532.47      568.76     94.36 o 
   9  11   3        2.09      -75.25    157.40 o 
   0  12   3    10809.70    11299.84    546.56 o 
   1  12   3     4689.24     4866.38    244.50 o 
   2  12   3     6326.45     6393.20    125.80 o 
   3  12   3     2774.85     2649.03     69.41 o 
   4  12   3     4914.74     4778.35    264.01 o 
   5  12   3     2447.50     2308.20     75.83 o 
   6  12   3      588.26      542.57     55.94 o 
   7  12   3     1350.67     1379.06     81.43 o 
   8  12   3        4.25       30.38     81.19 o 
   1  13   3      155.23      165.03    130.20 o 
   2  13   3      242.95        6.10    121.52 o 
   3  13   3      292.51      261.72    197.03 o 
   4  13   3     1368.23     1338.94     60.59 o 
   5  13   3     1210.55     1212.03     67.35 o 
   6  13   3      680.93      635.79     64.52 o 
   7  13   3      154.48      -46.97    152.18 o 
   8  13   3      451.19      403.70     74.60 o 
   0  14   3     3830.27     4079.25     87.72 o 
   1  14   3     4727.45     4793.06    107.13 o 
   2  14   3     2987.66     3138.45    156.25 o 
   3  14   3    12039.08    11782.91    276.80 o 
   4  14   3      131.16      200.54     51.10 o 
   5  14   3     2430.39     2534.18     88.79 o 
   6  14   3     2077.15     2013.45     87.77 o 
   7  14   3      361.73      415.64     91.14 o 
   8  14   3      866.11      929.46     90.12 o 
   1  15   3     1034.08      964.65     59.69 o 
   2  15   3      245.98      -13.67    125.77 o 
   3  15   3      179.40       29.70    138.57 o 
   4  15   3        1.71       24.27     63.44 o 
   5  15   3       83.71       24.85     49.97 o 
   6  15   3        5.70     -157.60    157.60 o 
   7  15   3        0.99       49.37    112.99 o 
   8  15   3        0.01      104.76    121.10 o 
   0  16   3     1572.75     1679.80    153.59 o 
   1  16   3     4023.68     4263.08     96.68 o 
   2  16   3     3274.29     3237.63     87.72 o 
   3  16   3     2132.69     2242.67    142.54 o 
   4  16   3      838.26      872.21     63.93 o 
   5  16   3      905.62      838.87    183.72 o 
   6  16   3     1916.33     1854.52     92.83 o 
   7  16   3      231.64      223.52    178.02 o 
   1  17   3       13.98      -53.04    146.41 o 
   2  17   3        9.51      -12.80    132.69 o 
   3  17   3      285.05      172.52     55.69 o 
   4  17   3      558.90      534.84     60.37 o 
   5  17   3      382.70      332.97    106.39 o 
   6  17   3      898.50     1001.93     86.96 o 
   7  17   3      346.64      318.07     71.92 o 
   0  18   3     3389.94     3289.20     96.47 o 
   1  18   3     2358.56     2430.57    127.80 o 
   2  18   3     1887.28     1924.49     93.88 o 
   3  18   3      559.51      621.53     60.01 o 
   4  18   3     2609.91     2442.45    100.18 o 
   5  18   3       22.38      -72.57    160.28 o 
   6  18   3      937.72      887.22     91.38 o 
   7  18   3      514.65      505.66    173.03 o 
   1  19   3       38.79     -142.54    145.41 o 
   2  19   3      205.97      348.12    133.61 o 
   3  19   3       81.37       -7.68    126.14 o 
   4  19   3      839.71      732.54     80.17 o 
   5  19   3       31.79     -139.91    176.02 o 
   6  19   3      115.76      -63.44    206.74 o 
   0  20   3     2675.93     2834.25    105.64 o 
   1  20   3     1762.20     1576.10     91.39 o 
   2  20   3     1458.54     1910.47    107.35 o 
   3  20   3      538.44      521.39     74.16 o 
   4  20   3      792.87      878.22     84.23 o 
   5  20   3      596.28      572.56     81.80 o 
   6  20   3       62.28     -142.90    191.92 o 
   1  21   3       16.85      -27.75    146.69 o 
   2  21   3       11.23      -45.14    135.20 o 
   3  21   3        1.29      -59.01    155.60 o 
   4  21   3       60.56      -68.80    171.64 o 
   5  21   3      728.86      810.24     90.08 o 
   0  22   3     1254.21     1361.56     90.69 o 
   1  22   3      238.51      238.63     69.59 o 
   2  22   3      942.30     1121.60     87.18 o 
   3  22   3      944.27      633.30     88.14 o 
   4  22   3      147.52      150.72    132.51 o 
   5  22   3     1599.90     1508.74    167.32 o 
   1  23   3       34.77      -91.47    192.91 o 
   2  23   3       10.37     -200.39    202.22 o 
   3  23   3      461.60      487.65    269.12 o 
   4  23   3        6.83     -205.74    205.74 o 
   0  24   3      281.40      346.28     77.78 o 
   1  24   3      590.31      555.54     96.69 o 
   2  24   3       52.33        1.43    146.12 o 
   3  24   3     1130.03     1053.03     98.43 o 
   1  25   3      262.31     -165.95    237.28 o 
   0   0   4   402030.09   425509.84   7623.50 o 
   1   0   4        8.97       34.29     26.69 o 
   2   0   4    53297.52    52216.80    858.69 o 
   3   0   4      673.22      682.90     29.38 o 
   4   0   4    25256.35    25531.25    795.58 o 
   5   0   4      104.01      120.45     52.65 o 
   6   0   4       34.43       15.61     47.98 o 
   7   0   4        6.89       83.05     40.15 o 
   8   0   4      449.90      467.76    262.57 o 
   9   0   4       22.21       -1.18    151.22 o 
  10   0   4      260.28      -34.27    200.80 o 
   1   1   4      184.13      183.92     35.59 o 
   2   1   4    13246.49    13367.39    493.52 o 
   3   1   4       18.94       38.48     47.17 o 
   4   1   4     2151.85     2360.49    131.27 o 
   5   1   4       51.64      -58.23     65.09 o 
   6   1   4      275.94      247.92     40.15 o 
   7   1   4        2.70       15.51     52.38 o 
   8   1   4      412.57      341.39     86.35 o 
   9   1   4        0.02      -94.64    137.44 o 
  10   1   4      786.59      903.15    132.94 o 
   0   2   4     7580.14     7799.86    142.33 o 
   1   2   4       52.71       23.55     52.36 o 
   2   2   4    21960.68    21216.47   1007.31 o 
   3   2   4        1.27       -6.81     29.22 o 
   4   2   4    22987.81    22719.42    378.90 o 
   5   2   4       94.33      127.51     51.59 o 
   6   2   4     2689.17     2705.68     69.07 o 
   7   2   4       16.84      -76.80     76.80 o 
   8   2   4     2152.58     1986.60     86.46 o 
   9   2   4       30.37       -4.16     80.34 o 
  10   2   4      323.95      414.79     73.96 o 
   1   3   4       24.09       -5.78     25.52 o 
   2   3   4      149.38      113.33     22.45 o 
   3   3   4        1.02      -45.58     58.57 o 
   4   3   4     7413.02     6905.43    215.56 o 
   5   3   4      195.91      248.79     34.00 o 
   6   3   4      589.74      528.49     46.52 o 
   7   3   4      130.67       57.25    124.39 o 
   8   3   4      262.29      222.44    117.60 o 
   9   3   4        3.96      -78.57     78.57 o 
  10   3   4      382.70      343.75    209.72 o 
   0   4   4     1643.59     2051.78     50.96 o 
   1   4   4       51.55       72.17     25.39 o 
   2   4   4    21826.85    22824.88    319.80 o 
   3   4   4       99.68       58.99     31.29 o 
   4   4   4    17559.11    16679.58    336.17 o 
   5   4   4        2.96      -30.31    143.47 o 
   6   4   4    19026.11    18398.54    310.46 o 
   7   4   4       57.81      -10.10    110.76 o 
   8   4   4     1543.74     1615.78    118.44 o 
   9   4   4       99.84       41.95     62.44 o 
   1   5   4      304.74      295.26     25.09 o 
   2   5   4    11540.26    11618.60    385.00 o 
   3   5   4        0.03      -36.69     60.55 o 
   4   5   4     2789.32     2722.99     61.57 o 
   5   5   4       44.41       45.15     59.90 o 
   6   5   4      165.22      175.64     76.47 o 
   7   5   4       29.70       23.32     42.95 o 
   8   5   4       78.53      146.68     76.54 o 
   9   5   4       18.58      -93.68    145.63 o 
   0   6   4    11055.87    11255.11    252.52 o 
   1   6   4      302.63      289.48     38.39 o 
   2   6   4    24899.12    25474.59    360.96 o 
   3   6   4       83.43      108.80     27.26 o 
   4   6   4     8039.49     7408.10    336.10 o 
   5   6   4       62.83       65.49     34.49 o 
   6   6   4     8180.31     7919.34    175.87 o 
   7   6   4       59.29       70.40     58.77 o 
   8   6   4     1657.79     1759.39     82.75 o 
   9   6   4        2.38     -125.70    177.38 o 
   1   7   4      316.70      383.34     80.68 o 
   2   7   4    17942.15    18158.90    321.26 o 
   3   7   4       48.67       21.69     40.44 o 
   4   7   4    20094.56    19904.89    391.23 o 
   5   7   4       14.91      -36.55     86.24 o 
   6   7   4     1180.60     1221.92     57.27 o 
   7   7   4       28.39       10.13     57.95 o 
   8   7   4      599.45      655.72     99.97 o 
   9   7   4       31.41     -209.24    264.05 o 
   0   8   4    46853.04    46459.93    554.34 o 
   1   8   4      350.95      353.62     65.49 o 
   2   8   4    20359.03    20119.83    358.81 o 
   3   8   4       45.87       93.43     38.49 o 
   4   8   4      338.32      285.79     38.23 o 
   5   8   4       73.99       23.95     50.54 o 
   6   8   4      776.50      724.15     51.91 o 
   7   8   4       57.78       63.77    113.46 o 
   8   8   4      574.04      559.45     67.81 o 
   9   8   4       88.68       -1.94    153.87 o 
   1   9   4       52.90      -47.29     85.96 o 
   2   9   4       22.24       62.63     68.18 o 
   3   9   4      296.98      318.67    136.99 o 
   4   9   4      279.20      303.06     46.99 o 
   5   9   4        0.28     -150.51    150.51 o 
   6   9   4     1258.77     1299.03     63.63 o 
   7   9   4       48.15      -18.37     79.46 o 
   8   9   4     2038.77     2141.97     92.19 o 
   9   9   4        1.88      -32.32    170.53 o 
   0  10   4    42655.91    44434.55    607.93 o 
   1  10   4      469.28      390.03     37.52 o 
   2  10   4     9464.03     9290.64    195.47 o 
   3  10   4       39.11       62.22     44.59 o 
   4  10   4     1934.52     2072.08    111.80 o 
   5  10   4       19.39       -7.71    112.62 o 
   6  10   4      600.23      587.09     51.39 o 
   7  10   4       23.54       12.25    126.36 o 
   8  10   4       15.73      -58.70     86.28 o 
   9  10   4        3.36       86.36     85.02 o 
   1  11   4       97.31       91.96     35.48 o 
   2  11   4     7258.82     7728.43    155.13 o 
   3  11   4        4.34       17.03     48.22 o 
   4  11   4      481.30      548.80     84.01 o 
   5  11   4       40.27       97.83     41.84 o 
   6  11   4     1216.66     1271.22     67.72 o 
   7  11   4       35.21      -54.90     74.03 o 
   8  11   4     2936.91     3214.92    161.28 o 
   9  11   4        8.80     -193.50    193.50 o 
   0  12   4     6809.97     7100.37    281.22 o 
   1  12   4      147.04      118.24     39.51 o 
   2  12   4       21.22     -110.81    110.81 o 
   3  12   4      819.24      756.35     49.16 o 
   4  12   4     4445.75     4500.78     99.14 o 
   5  12   4       61.55      -30.46    116.72 o 
   6  12   4     4559.70     4333.96    103.38 o 
   7  12   4       50.18       49.97     72.76 o 
   8  12   4      573.65      527.61     76.29 o 
   1  13   4      542.62      601.52     87.39 o 
   2  13   4     3515.52     3369.26     81.70 o 
   3  13   4      121.33       71.83     57.74 o 
   4  13   4     1696.28     1790.03    131.72 o 
   5  13   4      277.92      240.26     49.09 o 
   6  13   4     1054.02      966.22     70.20 o 
   7  13   4        1.94      -33.99     75.44 o 
   8  13   4      767.67      931.27     80.92 o 
   0  14   4      197.87      159.76     46.63 o 
   1  14   4        3.96       76.00     54.35 o 
   2  14   4      576.39      580.20     79.95 o 
   3  14   4       11.78      -46.43     48.34 o 
   4  14   4      844.24      878.33     60.65 o 
   5  14   4        2.55     -113.95    119.47 o 
   6  14   4     1239.05     1492.22    237.31 o 
   7  14   4        7.20       31.82    126.36 o 
   8  14   4      409.21      428.70     80.61 o 
   1  15   4      300.92      334.66     50.45 o 
   2  15   4     6284.63     6692.78    137.58 o 
   3  15   4      166.30      115.45     93.46 o 
   4  15   4     4893.21     4719.60    336.81 o 
   5  15   4      492.33      406.45     57.81 o 
   6  15   4      884.07      908.67     76.29 o 
   7  15   4       61.32      -30.87    138.57 o 
   8  15   4      118.59      182.14    104.49 o 
   0  16   4     8674.07     9192.11    193.36 o 
   1  16   4       14.89      -41.00     63.97 o 
   2  16   4      441.03      492.63     53.78 o 
   3  16   4      359.90      326.33     51.96 o 
   4  16   4        0.58      -12.53     66.56 o 
   5  16   4       89.54      108.70     58.92 o 
   6  16   4      304.68      165.21     93.85 o 
   7  16   4       15.78      -60.94    175.56 o 
   1  17   4       39.66        0.81     65.99 o 
   2  17   4      535.58      658.83    100.87 o 
   3  17   4        1.19      -56.01     77.22 o 
   4  17   4     1755.89     1602.74     88.91 o 
   5  17   4      130.43     -171.39    171.39 o 
   6  17   4     2315.66     2244.03    104.61 o 
   7  17   4        4.79     -159.93    159.93 o 
   0  18   4     1342.82     1489.89     99.53 o 
   1  18   4      153.93      142.12     52.33 o 
   2  18   4      591.90      681.08     65.18 o 
   3  18   4      164.48        8.95     80.00 o 
   4  18   4      735.58      769.89     77.12 o 
   5  18   4       15.60      164.55    157.04 o 
   6  18   4     1283.46     1177.00     94.89 o 
   7  18   4      102.91       38.36    134.42 o 
   1  19   4        5.16      -76.35    131.60 o 
   2  19   4     1949.52     1922.24     96.08 o 
   3  19   4       14.66      -87.86    115.37 o 
   4  19   4     1805.78     1812.55     93.28 o 
   5  19   4        2.29     -159.84    159.84 o 
   6  19   4      448.01      599.24    119.03 o 
   0  20   4     4800.16     4623.39    138.67 o 
   1  20   4      162.03       96.93    136.91 o 
   2  20   4      788.58      696.08     76.82 o 
   3  20   4       67.12      -81.55     85.01 o 
   4  20   4       13.13      -87.90    161.95 o 
   5  20   4       22.71     -191.99    191.99 o 
   6  20   4     1039.05     1083.29    119.00 o 
   1  21   4       31.78     -220.04    220.04 o 
   2  21   4        0.82      -45.95    172.05 o 
   3  21   4        2.10       93.86     84.05 o 
   4  21   4      358.54       64.30    201.35 o 
   5  21   4       57.18       76.20     99.69 o 
   0  22   4     4801.73     5097.89    141.35 o 
   1  22   4       43.46     -158.23    168.87 o 
   2  22   4      983.77     1119.30     86.64 o 
   3  22   4        0.54     -240.32    397.01 o 
   4  22   4       80.23       16.62    172.06 o 
   5  22   4        2.23       73.94    154.30 o 
   1  23   4       25.78      108.50     88.65 o 
   2  23   4     1804.39     1673.43    109.21 o 
   3  23   4       25.31      -26.24    214.96 o 
   4  23   4     1588.82     1582.59    134.71 o 
   0  24   4        7.19      149.68     98.08 o 
   1  24   4        0.13     -148.44    247.58 o 
   2  24   4     1027.64     1053.55     96.11 o 
   3  24   4       20.77     -183.55    188.88 o 
   1  25   4       30.79       74.97    191.26 o 
   1   1   5       30.06       34.61     60.24 o 
   2   1   5     2376.48     2235.30    154.30 o 
   3   1   5     2945.36     2857.92     63.26 o 
   4   1   5     2810.41     2603.28     56.52 o 
   5   1   5     6395.85     6225.53    206.26 o 
   6   1   5       13.36       56.92    105.71 o 
   7   1   5     1772.34     1754.77     68.97 o 
   8   1   5      132.39      -23.76    137.71 o 
   9   1   5      802.24      934.89     85.73 o 
  10   1   5     1577.92     1625.72    139.48 o 
   0   2   5      227.83      216.38     19.95 o 
   1   2   5      733.38      868.68     26.13 o 
   2   2   5     6500.99     6638.06    123.81 o 
   3   2   5     1115.42     1052.68     34.93 o 
   4   2   5     7448.97     7623.89    157.96 o 
   5   2   5       80.19       72.61     42.58 o 
   6   2   5      438.57      484.13     61.61 o 
   7   2   5      695.94      781.35     52.64 o 
   8   2   5      855.98      830.26    147.51 o 
   9   2   5     1373.66     1458.58     86.55 o 
  10   2   5     1079.81     1208.06     91.24 o 
   1   3   5        9.19       17.69     25.48 o 
   2   3   5     1510.34     1471.63    110.86 o 
   3   3   5     3678.60     3870.66     83.74 o 
   4   3   5     5114.11     5306.18    109.61 o 
   5   3   5      247.63      229.46     34.29 o 
   6   3   5     3069.10     3209.81     75.49 o 
   7   3   5      376.82      380.71     59.18 o 
   8   3   5     1332.54     1435.54    210.51 o 
   9   3   5      455.18      333.01    145.93 o 
   0   4   5       83.62       75.62     32.55 o 
   1   4   5      505.71      629.82     26.59 o 
   2   4   5      134.75       44.85     60.53 o 
   3   4   5     6203.01     6155.26    130.30 o 
   4   4   5       75.17       25.54     37.59 o 
   5   4   5     2007.30     1930.39     85.43 o 
   6   4   5     1935.34     1873.71     64.13 o 
   7   4   5      932.94      880.34    100.55 o 
   8   4   5      116.11      108.90    167.55 o 
   9   4   5       48.41      154.47     80.12 o 
   1   5   5     6055.15     6422.62    124.06 o 
   2   5   5        1.53       15.05     28.53 o 
   3   5   5      409.17      479.94     30.48 o 
   4   5   5      665.26      646.20     38.39 o 
   5   5   5       51.83       43.95     82.74 o 
   6   5   5     8102.23     7601.17    246.94 o 
   7   5   5       26.77        8.75     44.25 o 
   8   5   5     2861.06     3003.87    127.19 o 
   9   5   5      297.14      413.63     65.07 o 
   0   6   5     5445.51     5306.52    117.30 o 
   1   6   5    13740.42    13761.47    615.95 o 
   2   6   5     7539.36     7694.60    143.83 o 
   3   6   5     4205.26     3901.50    100.37 o 
   4   6   5      462.35      427.71     35.17 o 
   5   6   5     1540.08     1464.25     53.92 o 
   6   6   5      319.84      386.11     45.29 o 
   7   6   5       28.81      -40.82     68.85 o 
   8   6   5     1103.45     1185.00     77.70 o 
   9   6   5     1533.61     1524.86     88.07 o 
   1   7   5      999.39     1230.32     67.25 o 
   2   7   5      681.62      693.01     65.89 o 
   3   7   5        8.32       28.40     34.45 o 
   4   7   5     1416.31     1495.06     50.77 o 
   5   7   5     6083.37     5713.85    300.68 o 
   6   7   5      436.22      354.29     49.37 o 
   7   7   5     1469.07     1604.51     67.74 o 
   8   7   5        4.84       -2.70    155.14 o 
   9   7   5      171.67       55.85     88.69 o 
   0   8   5    13690.53    13934.57    293.15 o 
   1   8   5     8829.04     8815.67    196.84 o 
   2   8   5      594.61      551.09     34.14 o 
   3   8   5     2245.77     2228.63     54.70 o 
   4   8   5     1210.25     1130.90     49.10 o 
   5   8   5     1878.93     1851.89     61.91 o 
   6   8   5     2544.41     2538.56     97.75 o 
   7   8   5      508.47      524.52     56.56 o 
   8   8   5      755.18      876.45     71.50 o 
   9   8   5        4.32      -90.47    173.21 o 
   1   9   5       46.01      -88.25     88.25 o 
   2   9   5      843.99      788.42     40.64 o 
   3   9   5       53.14      -72.34     93.58 o 
   4   9   5      361.40      289.53    109.23 o 
   5   9   5     5216.33     4766.12    103.21 o 
   6   9   5      234.88      247.24     46.61 o 
   7   9   5     1840.46     1817.29    128.93 o 
   8   9   5        3.52      -64.60     64.60 o 
   9   9   5      340.54       48.16    187.15 o 
   0  10   5    21315.17    23298.25    428.77 o 
   1  10   5    11629.17    12273.02    497.79 o 
   2  10   5     4684.85     4669.84     96.97 o 
   3  10   5       65.46       65.95    106.44 o 
   4  10   5    10925.76    10193.38    360.54 o 
   5  10   5      360.92      295.91    145.95 o 
   6  10   5     1158.77     1148.65     62.70 o 
   7  10   5     1343.65     1185.36    207.28 o 
   8  10   5        4.56       29.59     83.53 o 
   9  10   5     1777.80     1852.23    101.19 o 
   1  11   5       73.44      133.90     33.78 o 
   2  11   5      116.57      150.16     53.87 o 
   3  11   5     1798.68     1649.82     58.92 o 
   4  11   5      282.32      273.74     40.60 o 
   5  11   5       62.96        1.94     56.82 o 
   6  11   5      646.23      631.21     55.69 o 
   7  11   5       30.40      -29.91     70.52 o 
   8  11   5      781.18      802.84    460.06 o 
   9  11   5        2.79     -172.07    178.02 o 
   0  12   5    10863.20    10885.38    232.92 o 
   1  12   5      896.56      797.22     48.40 o 
   2  12   5     6966.26     6968.71    145.81 o 
   3  12   5       38.54      -86.68    108.09 o 
   4  12   5     5744.69     5545.27    114.65 o 
   5  12   5     1347.82     1384.67    129.24 o 
   6  12   5     1303.41     1259.67     68.75 o 
   7  12   5     1723.87     1769.41     85.94 o 
   8  12   5      351.12      223.47     73.75 o 
   1  13   5        3.43      -91.93    108.00 o 
   2  13   5      669.94      724.08     53.60 o 
   3  13   5      105.45       86.54     41.25 o 
   4  13   5       69.39       39.03     54.54 o 
   5  13   5     2742.36     2731.02    122.77 o 
   6  13   5      254.88      231.22     58.71 o 
   7  13   5       55.16       -8.06    111.06 o 
   8  13   5      842.50      775.20     97.28 o 
   0  14   5     6935.24     7126.60    147.72 o 
   1  14   5     7369.76     7456.54    180.41 o 
   2  14   5     2981.49     2941.24     80.91 o 
   3  14   5     6809.54     6474.99    149.97 o 
   4  14   5       39.19      -22.19     57.59 o 
   5  14   5     1617.99     1553.78     74.17 o 
   6  14   5      478.24      399.92     64.84 o 
   7  14   5      191.63       -0.13    163.71 o 
   8  14   5      696.22      807.56    253.93 o 
   1  15   5       70.71      -95.13    103.23 o 
   2  15   5     1969.88     2077.42     73.22 o 
   3  15   5       13.30      -59.19     59.19 o 
   4  15   5        2.77      -59.20    124.23 o 
   5  15   5       68.44       71.83     55.63 o 
   6  15   5       18.51     -140.28    200.44 o 
   7  15   5       12.13     -191.49    191.49 o 
   8  15   5        4.82      -25.77    179.33 o 
   0  16   5      243.33      243.63     48.79 o 
   1  16   5     4716.44     4709.14    103.15 o 
   2  16   5     2958.55     2988.19     87.00 o 
   3  16   5     4355.81     4097.34    132.80 o 
   4  16   5      618.72      700.70     61.88 o 
   5  16   5     2147.52     2198.18     90.71 o 
   6  16   5      615.81      658.48     74.17 o 
   7  16   5      149.78       45.41    173.80 o 
   1  17   5      272.31      282.45     52.78 o 
   2  17   5      212.59      126.16    121.65 o 
   3  17   5       66.23       74.00    131.11 o 
   4  17   5      154.19      -20.52    166.24 o 
   5  17   5      254.05      185.37    129.97 o 
   6  17   5     1145.86     1104.15     84.94 o 
   7  17   5      395.60      451.63    151.91 o 
   0  18   5     1487.12     1446.79     72.69 o 
   1  18   5     1628.53     1672.19     77.26 o 
   2  18   5     2740.11     2629.46     89.55 o 
   3  18   5     1003.12     1082.58     75.95 o 
   4  18   5     4292.61     4198.81    122.51 o 
   5  18   5      484.82      576.45    152.31 o 
   6  18   5     1064.27     1041.24     89.72 o 
   7  18   5      483.75      437.22    177.99 o 
   1  19   5       49.95      -77.32     77.32 o 
   2  19   5       74.79     -102.61    208.65 o 
   3  19   5       32.36       76.84     62.80 o 
   4  19   5      480.13      483.84     76.84 o 
   5  19   5        0.87       33.66    117.84 o 
   6  19   5       39.98      -91.98     91.98 o 
   0  20   5      949.06      983.15    120.61 o 
   1  20   5      480.84      480.41    145.18 o 
   2  20   5     1859.31     1969.70     96.47 o 
   3  20   5      437.58      368.34     72.90 o 
   4  20   5     2529.50     2378.46    220.72 o 
   5  20   5      638.89      709.94    292.10 o 
   6  20   5      357.38      430.61     77.79 o 
   1  21   5       23.47      -97.28    197.12 o 
   2  21   5      449.63      364.58    105.91 o 
   3  21   5      208.27      202.65     68.33 o 
   4  21   5       24.98       89.60     96.52 o 
   5  21   5     1112.86     1105.57    128.35 o 
   0  22   5     1657.82     1875.58    174.32 o 
   1  22   5      205.40      107.39    159.18 o 
   2  22   5     1178.59      883.02     92.33 o 
   3  22   5      464.45      489.77     81.21 o 
   4  22   5      177.86       81.75     77.89 o 
   1  23   5        2.89     -166.17    176.51 o 
   2  23   5       60.67     -100.19    238.55 o 
   3  23   5      372.79      506.42    158.06 o 
   4  23   5        8.00     -110.59    227.63 o 
   0  24   5      634.61      643.83     94.53 o 
   1  24   5     1043.91     1160.04    309.64 o 
   2  24   5       45.78       56.05    188.24 o 
   3  24   5     1041.21      838.86     98.29 o 
   1  25   5        0.16      -70.71     79.36 o 
   0   0   6      221.93      243.14     19.74 o 
   1   0   6      227.84      133.55     47.61 o 
   2   0   6       60.94       53.62     27.34 o 
   3   0   6   100405.80   102158.96   2050.62 o 
   4   0   6      170.83      202.69     29.77 o 
   5   0   6    54078.45    51044.74    678.63 o 
   6   0   6        9.96     -148.75    219.56 o 
   7   0   6     4571.34     4537.90    128.35 o 
   8   0   6      175.31      130.32     73.84 o 
   9   0   6     3341.03     3492.12    132.34 o 
   1   1   6    40549.80    42067.46   1199.48 o 
   2   1   6      407.02      408.43     24.91 o 
   3   1   6     5044.47     4794.89    103.40 o 
   4   1   6       82.02        6.75     55.52 o 
   5   1   6      411.96      416.35     38.20 o 
   6   1   6      126.10      113.99     39.53 o 
   7   1   6      393.45      327.26     55.70 o 
   8   1   6       25.90        1.67     69.51 o 
   9   1   6        1.83       62.33     83.99 o 
   0   2   6        5.96      -70.20     70.20 o 
   1   2   6    35657.80    35878.75   1039.64 o 
   2   2   6      837.71      885.29     67.86 o 
   3   2   6    53797.11    54480.26   1516.78 o 
   4   2   6      669.63      671.07     36.18 o 
   5   2   6    21499.73    20955.96   1114.19 o 
   6   2   6        0.33      -60.31    159.40 o 
   7   2   6     1668.93     1774.56    177.11 o 
   8   2   6       34.37      -77.37    156.07 o 
   9   2   6     1590.61     1657.28     92.53 o 
   1   3   6    49030.65    48780.29   2188.31 o 
   2   3   6      195.18      139.84     48.86 o 
   3   3   6    14152.04    13890.49    486.04 o 
   4   3   6       11.54       78.10     38.50 o 
   5   3   6     3575.07     3572.64     80.43 o 
   6   3   6      211.56      256.27     93.61 o 
   7   3   6      113.79      115.82     67.23 o 
   8   3   6       89.33       37.95    110.17 o 
   9   3   6      800.64      693.69    392.54 o 
   0   4   6      456.56      464.39     24.08 o 
   1   4   6    36461.06    33978.21   1814.67 o 
   2   4   6      348.48      337.13     25.47 o 
   3   4   6    18036.51    16982.96    311.13 o 
   4   4   6     1045.68     1004.23     41.75 o 
   5   4   6      866.62      862.14     44.87 o 
   6   4   6       24.86       17.90     94.36 o 
   7   4   6       18.15     -123.91    123.91 o 
   8   4   6       53.96       90.76    108.99 o 
   9   4   6      167.67      261.34    117.45 o 
   1   5   6     6771.87     7263.11    242.39 o 
   2   5   6      393.72      420.30     28.90 o 
   3   5   6       94.62       10.50     37.47 o 
   4   5   6       44.63       43.92     30.32 o 
   5   5   6     1062.00      982.06     85.97 o 
   6   5   6       19.74       39.94     38.15 o 
   7   5   6     1153.86      983.30     61.26 o 
   8   5   6        0.46       39.66     67.38 o 
   9   5   6     1433.03     1416.18     95.67 o 
   0   6   6       90.57       67.01     27.42 o 
   1   6   6    15780.10    15664.18    630.05 o 
   2   6   6        9.04       20.77     24.30 o 
   3   6   6     2808.63     2633.84    188.62 o 
   4   6   6        0.95      -95.14     95.14 o 
   5   6   6      341.73      225.54    148.99 o 
   6   6   6        3.05      -18.72    111.68 o 
   7   6   6      738.99      789.38     81.87 o 
   8   6   6       44.11       77.10    169.08 o 
   9   6   6      223.45        5.31    168.47 o 
   1   7   6      777.66      875.75     37.04 o 
   2   7   6      243.80      263.28     28.80 o 
   3   7   6     4295.02     4257.20    139.19 o 
   4   7   6       65.35       45.39     88.55 o 
   5   7   6     4113.79     3918.66     82.93 o 
   6   7   6      400.50      344.69     46.44 o 
   7   7   6     2776.26     2787.61     84.50 o 
   8   7   6       32.35      -95.83    218.26 o 
   9   7   6      930.86      929.40    139.72 o 
   0   8   6      244.09      238.03     31.57 o 
   1   8   6     4465.75     4462.84     91.15 o 
   2   8   6        1.00      -41.45     76.39 o 
   3   8   6     3821.11     3680.67    119.95 o 
   4   8   6      746.32      748.65     45.46 o 
   5   8   6    14272.62    13640.20    266.52 o 
   6   8   6        0.13       20.70    106.53 o 
   7   8   6     6952.05     6720.57    209.68 o 
   8   8   6      112.57        7.38    113.97 o 
   9   8   6      548.48      549.21    240.46 o 
   1   9   6      888.21     1112.14    102.72 o 
   2   9   6      102.69       97.26     54.57 o 
   3   9   6     6429.21     6388.47    196.54 o 
   4   9   6        3.20       10.49     43.88 o 
   5   9   6     2240.74     2369.55    120.89 o 
   6   9   6       17.73       -9.74     77.52 o 
   7   9   6      997.17     1060.55     69.88 o 
   8   9   6       90.90      -10.27    152.68 o 
   9   9   6      693.66      842.61     81.51 o 
   0  10   6      428.81      414.91     38.75 o 
   1  10   6     4830.21     5012.11    118.83 o 
   2  10   6      170.36       58.98    245.19 o 
   3  10   6     2809.10     2709.03    112.36 o 
   4  10   6      221.18      182.38     39.08 o 
   5  10   6     2930.46     2949.35     83.29 o 
   6  10   6       62.72      -61.98     61.98 o 
   7  10   6     3093.19     2934.00    101.28 o 
   8  10   6       13.03      -31.91    154.54 o 
   9  10   6      954.11      900.42    101.16 o 
   1  11   6     4404.20     4461.16    104.66 o 
   2  11   6      118.71      118.05     35.81 o 
   3  11   6     6846.57     7065.99    208.94 o 
   4  11   6      195.48      220.48     41.04 o 
   5  11   6     3805.14     3678.35     92.13 o 
   6  11   6      113.12      -64.92    134.89 o 
   7  11   6     2094.76     2091.56    164.05 o 
   8  11   6       53.32       70.59     63.16 o 
   0  12   6      661.79      663.19     78.62 o 
   1  12   6    16394.39    16944.35    625.71 o 
   2  12   6       92.66       24.28     48.01 o 
   3  12   6      275.51      278.15     43.76 o 
   4  12   6      295.10      268.27     45.71 o 
   5  12   6      148.76       47.14     88.59 o 
   6  12   6       23.19      -18.93    117.98 o 
   7  12   6       78.75      107.44     57.39 o 
   8  12   6        0.31       51.25     65.56 o 
   1  13   6      409.22      437.33     48.08 o 
   2  13   6        8.00      -44.09     69.79 o 
   3  13   6      615.73      639.99     53.89 o 
   4  13   6        9.56        3.96     82.48 o 
   5  13   6     1686.88     1706.33     73.05 o 
   6  13   6       32.37       31.61    134.78 o 
   7  13   6     2706.28     2797.89    103.84 o 
   8  13   6        0.29      -88.24     88.24 o 
   0  14   6      578.47      627.64     51.01 o 
   1  14   6     5597.87     5672.26    116.83 o 
   2  14   6       33.91        9.40    109.75 o 
   3  14   6      641.32      787.20     56.56 o 
   4  14   6       59.14      -94.16    117.92 o 
   5  14   6        1.63      -10.56    132.88 o 
   6  14   6       15.24      102.97    138.77 o 
   7  14   6      234.69      273.29     85.63 o 
   8  14   6        3.94       17.17     92.26 o 
   1  15   6     1174.44     1290.42     77.27 o 
   2  15   6       22.58       22.45    112.28 o 
   3  15   6     2202.73     2096.09    110.90 o 
   4  15   6        0.33       12.42     59.34 o 
   5  15   6        7.20      105.30     72.18 o 
   6  15   6        0.01     -147.75    147.75 o 
   7  15   6     2371.59     2407.70    104.29 o 
   0  16   6       46.45        8.96    166.56 o 
   1  16   6     4619.42     4277.87    257.95 o 
   2  16   6       28.82      -54.82    137.75 o 
   3  16   6       37.20       48.36    136.04 o 
   4  16   6      111.26       90.16     52.06 o 
   5  16   6     2366.83     2636.74     96.68 o 
   6  16   6        4.02      -94.48    150.81 o 
   7  16   6      459.79      377.61    223.16 o 
   1  17   6     1251.78     1101.55     68.68 o 
   2  17   6      147.51      161.31     52.14 o 
   3  17   6      306.76      255.46     76.91 o 
   4  17   6        0.33      -37.73     74.67 o 
   5  17   6      490.05      401.19    229.10 o 
   6  17   6       12.26       45.95    164.15 o 
   7  17   6       13.03      -96.12     96.12 o 
   0  18   6      300.11      379.10     79.07 o 
   1  18   6      757.26      631.13     62.84 o 
   2  18   6        2.27        3.42     72.39 o 
   3  18   6      166.64       90.30     87.47 o 
   4  18   6        1.28      -48.39    150.18 o 
   5  18   6      636.66      584.79    150.01 o 
   6  18   6        2.28       34.24    177.10 o 
   1  19   6     1519.05     1512.23     76.92 o 
   2  19   6        4.60     -144.64    144.64 o 
   3  19   6     3904.25     3893.27    121.57 o 
   4  19   6       17.81      -50.39    160.29 o 
   5  19   6     2569.55     2539.99    112.36 o 
   6  19   6       99.72      123.32    178.84 o 
   0  20   6       53.34       -6.12     81.78 o 
   1  20   6       72.71       84.99    147.27 o 
   2  20   6        0.06      -71.27    210.12 o 
   3  20   6      400.07      353.30     76.24 o 
   4  20   6      105.44      -82.48    169.01 o 
   5  20   6     1851.10     1772.47    109.70 o 
   6  20   6        0.84     -176.79    276.18 o 
   1  21   6       12.91       12.32     87.64 o 
   2  21   6       15.39      -92.61     92.61 o 
   3  21   6      639.68      620.78     82.61 o 
   4  21   6       44.95      116.84    183.94 o 
   5  21   6      701.77      871.67    102.49 o 
   0  22   6       22.28      155.32     94.57 o 
   1  22   6      278.49      226.37     72.26 o 
   2  22   6       19.68     -195.85    195.85 o 
   3  22   6      803.59     1026.56     91.59 o 
   4  22   6       35.10      -41.04    183.39 o 
   1  23   6     1818.62     1841.58    241.33 o 
   2  23   6       80.03      -43.47    196.50 o 
   3  23   6      891.70      986.72     96.96 o 
   0  24   6       13.25     -191.59    191.59 o 
   1  24   6     1445.03     1367.68    103.40 o 
   2  24   6        0.06      -79.63     79.63 o 
   1   1   7     4467.54     4699.67    167.00 o 
   2   1   7     1068.40     1085.55     33.46 o 
   3   1   7     1310.06     1325.88     82.86 o 
   4   1   7      380.67      349.22     37.26 o 
   5   1   7     5509.96     5606.96    116.91 o 
   6   1   7      122.06        7.23     54.10 o 
   7   1   7     1883.07     2003.39    103.95 o 
   8   1   7      107.07       40.64     54.74 o 
   9   1   7      960.03     1009.71     79.83 o 
   0   2   7     4336.99     4162.47     92.35 o 
   1   2   7      115.45        8.53     56.15 o 
   2   2   7     2422.84     2336.75     81.03 o 
   3   2   7     3519.87     3621.90    162.27 o 
   4   2   7     4733.80     4882.98     98.80 o 
   5   2   7      698.18      689.67     43.96 o 
   6   2   7      233.83      165.90    106.17 o 
   7   2   7      187.47      176.14     46.72 o 
   8   2   7     1857.09     1952.94    163.30 o 
   9   2   7      476.84      465.61    103.68 o 
   1   3   7      418.60      360.39     29.07 o 
   2   3   7      298.20      306.64     25.57 o 
   3   3   7     6015.17     6029.02    136.68 o 
   4   3   7     5543.67     5389.62    150.23 o 
   5   3   7     1273.78     1293.64     50.22 o 
   6   3   7     1919.85     2095.47     67.76 o 
   7   3   7      191.46      152.68     71.58 o 
   8   3   7      630.33      586.01     69.30 o 
   9   3   7      344.93      267.75    109.79 o 
   0   4   7     8370.80     9099.07    186.43 o 
   1   4   7      484.35      539.70     57.33 o 
   2   4   7      633.67      805.96     39.25 o 
   3   4   7     4128.82     3919.72     87.10 o 
   4   4   7      176.92      141.46    116.03 o 
   5   4   7     1128.26     1208.79     50.47 o 
   6   4   7      256.05      316.95     42.01 o 
   7   4   7     1121.14     1012.30     60.89 o 
   8   4   7      577.25      587.69     63.37 o 
   9   4   7        0.63      -41.70    171.80 o 
   1   5   7     1812.23     1975.60     45.07 o 
   2   5   7      407.79      372.92     30.56 o 
   3   5   7      159.88       44.21    138.93 o 
   4   5   7     3741.46     3618.64     72.74 o 
   5   5   7      811.41      756.70     85.08 o 
   6   5   7     7488.93     7210.71    158.97 o 
   7   5   7      134.26       42.33    114.05 o 
   8   5   7     2084.01     2120.75     89.17 o 
   9   5   7      386.46      379.11    104.21 o 
   0   6   7      414.36      395.70     31.66 o 
   1   6   7    19667.81    19911.48    706.73 o 
   2   6   7     1638.63     1864.18     47.41 o 
   3   6   7     5451.19     5046.28    112.45 o 
   4   6   7      505.54      396.83     38.53 o 
   5   6   7     9219.04     8833.39    270.96 o 
   6   6   7     1052.92     1168.58     57.22 o 
   7   6   7      576.91      589.67     59.75 o 
   8   6   7      581.27      610.30     68.86 o 
   9   6   7     1415.51     1567.72     91.63 o 
   1   7   7     1054.76     1170.85     42.00 o 
   2   7   7        1.06      -29.10     29.10 o 
   3   7   7      483.56      527.88     37.40 o 
   4   7   7      568.55      570.48     42.61 o 
   5   7   7     3972.03     3779.71    206.21 o 
   6   7   7      774.58      721.62     79.53 o 
   7   7   7     2365.78     2383.87    100.54 o 
   8   7   7        3.83       54.17     75.40 o 
   9   7   7      169.31      211.52     69.46 o 
   0   8   7     4307.09     4483.93     87.75 o 
   1   8   7     8584.33     8748.37    179.63 o 
   2   8   7      286.53      293.04     51.58 o 
   3   8   7     1959.34     1880.30     85.76 o 
   4   8   7      880.80      919.84     49.11 o 
   5   8   7     3475.19     3314.34     78.40 o 
   6   8   7     3226.91     3231.90     84.05 o 
   7   8   7     1235.91     1184.76    190.34 o 
   8   8   7     1185.08     1283.46     82.19 o 
   9   8   7       10.03       43.93    186.30 o 
   1   9   7      214.38      221.40    135.06 o 
   2   9   7     1261.75     1419.12     55.46 o 
   3   9   7     1451.20     1424.79     53.01 o 
   4   9   7     1941.68     1843.01     59.46 o 
   5   9   7     2055.09     1907.82     67.91 o 
   6   9   7       63.46       94.41    123.49 o 
   7   9   7     2404.70     2141.32     89.18 o 
   8   9   7       27.55       36.96     78.25 o 
   9   9   7      515.62      538.02     76.34 o 
   0  10   7    48604.77    50814.07    679.95 o 
   1  10   7    13993.92    14610.65    938.32 o 
   2  10   7     7932.25     7584.45    173.61 o 
   3  10   7     1005.05      905.57     47.94 o 
   4  10   7     4462.78     4365.72     95.16 o 
   5  10   7      113.75       55.04     56.29 o 
   6  10   7      266.38      297.32     68.47 o 
   7  10   7      458.96      490.06     66.00 o 
   8  10   7       51.72      -23.61    179.33 o 
   9  10   7     1234.76     1423.75     95.72 o 
   1  11   7      798.04      770.81     49.60 o 
   2  11   7     1210.11     1387.41     56.60 o 
   3  11   7     3098.93     2839.01    142.11 o 
   4  11   7      753.04      680.92    104.10 o 
   5  11   7       45.28      -47.13    150.98 o 
   6  11   7      185.05      230.69     51.39 o 
   7  11   7        3.34     -156.70    156.70 o 
   8  11   7      269.16      295.98     80.78 o 
   0  12   7    18402.12    18517.79    313.89 o 
   1  12   7     1992.28     2087.91     67.21 o 
   2  12   7     8268.32     8478.19    166.21 o 
   3  12   7       76.40      107.71    110.14 o 
   4  12   7     4964.95     4884.90    100.50 o 
   5  12   7      755.18      763.46     57.18 o 
   6  12   7     1863.89     1861.67    140.60 o 
   7  12   7     1085.12      997.85    113.35 o 
   8  12   7      351.61      372.89     93.94 o 
   1  13   7     1096.42     1128.16     60.77 o 
   2  13   7      125.31      108.86     53.64 o 
   3  13   7     1252.11     1093.05     61.71 o 
   4  13   7      174.50      122.81     58.77 o 
   5  13   7     2441.98     2154.48     78.67 o 
   6  13   7       79.49      -50.22    131.66 o 
   7  13   7       56.93     -160.63    160.63 o 
   8  13   7      502.14      689.18     75.27 o 
   0  14   7     1869.76     1912.41     71.64 o 
   1  14   7     5149.13     5126.70    217.22 o 
   2  14   7     1806.39     1842.72     97.93 o 
   3  14   7    10427.96    10305.90    216.36 o 
   4  14   7       16.94      -78.08    126.84 o 
   5  14   7     3158.58     3063.96    179.79 o 
   6  14   7      715.87      708.89     72.43 o 
   7  14   7      434.53      383.08     70.55 o 
   8  14   7      557.68      553.37     83.21 o 
   1  15   7       13.84     -131.93    131.93 o 
   2  15   7     2193.97     2238.45     88.21 o 
   3  15   7       82.72       61.40     73.41 o 
   4  15   7       44.29        1.79    118.34 o 
   5  15   7       94.16     -111.05    159.76 o 
   6  15   7       61.74      -28.65     62.40 o 
   7  15   7        0.02      -25.16     87.96 o 
   0  16   7      479.46      468.75     52.58 o 
   1  16   7     4057.98     3904.01    206.68 o 
   2  16   7      367.45      525.59     54.94 o 
   3  16   7     6389.24     6355.97    139.40 o 
   4  16   7      694.42      757.98     67.83 o 
   5  16   7     4333.80     4092.34    120.89 o 
   6  16   7     1020.16     1024.56     79.43 o 
   7  16   7      600.32      694.91     77.47 o 
   1  17   7       20.89       81.64     65.71 o 
   2  17   7       27.76      -35.62    140.65 o 
   3  17   7      942.02      930.46    112.10 o 
   4  17   7     1229.27      902.88     99.68 o 
   5  17   7        3.47       10.01    160.96 o 
   6  17   7      728.11      657.77     82.89 o 
   7  17   7      604.89      605.43     82.35 o 
   0  18   7     1666.31     1672.20     75.43 o 
   1  18   7     2714.56     2608.07     91.29 o 
   2  18   7     1918.67     1806.44     82.20 o 
   3  18   7     1848.92     1940.98    103.15 o 
   4  18   7     2524.96     2457.80    104.17 o 
   5  18   7       88.44       52.70     87.61 o 
   6  18   7       81.34       68.99     79.78 o 
   1  19   7       61.65       39.42    140.46 o 
   2  19   7       89.66      -41.76    139.26 o 
   3  19   7        5.96     -169.35    169.35 o 
   4  19   7      308.27      415.00     73.44 o 
   5  19   7        0.64      -74.90    245.70 o 
   6  19   7       44.07      -63.90    111.82 o 
   0  20   7     1543.65     1572.87     88.78 o 
   1  20   7      588.34      694.13     97.91 o 
   2  20   7     1907.59     1653.69     98.29 o 
   3  20   7      461.61      427.64    197.73 o 
   4  20   7     1665.23     1475.51     93.00 o 
   5  20   7      242.31      142.81    306.34 o 
   1  21   7       12.73     -122.98    167.60 o 
   2  21   7       49.62      -47.12    183.22 o 
   3  21   7        8.30      -73.09    172.86 o 
   4  21   7       79.25        3.92    187.44 o 
   5  21   7      371.87      112.34    216.38 o 
   0  22   7     1022.26      940.76     91.55 o 
   1  22   7      145.41      126.50     71.47 o 
   2  22   7     1204.53     1061.24     89.15 o 
   3  22   7      736.33      874.53     97.28 o 
   4  22   7      246.04      154.31    105.83 o 
   1  23   7       14.19     -235.25    235.25 o 
   2  23   7        4.56      -48.93     95.40 o 
   3  23   7      292.24      109.69    208.95 o 
   0  24   7       45.55      -49.01    106.60 o 
   1  24   7      517.19      506.91     93.83 o 
   2  24   7       15.21        0.00    218.47 o 
   0   0   8    20988.05    17516.63    269.31 o 
   1   0   8      117.00      -11.29     76.09 o 
   2   0   8     6849.96     5561.40    114.41 o 
   3   0   8     3094.42     3150.11     63.47 o 
   4   0   8    10483.37    10066.08    196.45 o 
   5   0   8      161.60      141.32    105.47 o 
   6   0   8     3246.54     2967.11     94.98 o 
   7   0   8       85.48      137.34    121.90 o 
   8   0   8      502.86      409.68     64.92 o 
   9   0   8       67.03      -59.41    159.36 o 
   1   1   8      336.32      342.79     33.89 o 
   2   1   8     1329.60     1208.33     37.11 o 
   3   1   8       25.24       46.00     34.34 o 
   4   1   8     2282.40     2211.40     70.09 o 
   5   1   8      304.90      406.35    106.05 o 
   6   1   8      102.82      109.82     39.73 o 
   7   1   8       11.04      -39.05    113.21 o 
   8   1   8       63.11       98.86     68.99 o 
   9   1   8        1.27       69.88     63.38 o 
   0   2   8      192.40        2.04     61.00 o 
   1   2   8        5.73        7.54     20.59 o 
   2   2   8    14566.32    13572.55    705.55 o 
   3   2   8        0.56      -33.94     33.94 o 
   4   2   8    14954.18    14556.32    627.20 o 
   5   2   8        7.27       37.17     43.44 o 
   6   2   8       69.34       50.62     55.27 o 
   7   2   8       19.58      -63.53    161.04 o 
   8   2   8      406.99      438.17     65.28 o 
   9   2   8        1.75       10.67     63.24 o 
   1   3   8       21.22      -18.11     41.77 o 
   2   3   8      138.63      255.35     31.55 o 
   3   3   8        1.33       -7.06     54.24 o 
   4   3   8    11311.79    10717.42    450.46 o 
   5   3   8      172.02        7.44    100.84 o 
   6   3   8      167.19      225.60     44.92 o 
   7   3   8      155.24      121.56     46.99 o 
   8   3   8      471.77      524.05     65.50 o 
   9   3   8        0.01      -85.89    163.64 o 
   0   4   8      927.24     1014.93     53.43 o 
   1   4   8       85.26       81.29     45.12 o 
   2   4   8    37012.54    40145.68   1014.95 o 
   3   4   8       23.43      -12.32     75.63 o 
   4   4   8    31504.27    32359.83    759.03 o 
   5   4   8      220.70      128.93     41.47 o 
   6   4   8    21719.08    21277.31    931.10 o 
   7   4   8       37.31      -33.19     46.97 o 
   8   4   8     3127.72     3244.18    106.51 o 
   9   4   8      471.61      241.95    256.93 o 
   1   5   8      170.84      217.90     46.29 o 
   2   5   8    26888.09    28387.32    806.45 o 
   3   5   8      192.67      199.52     31.80 o 
   4   5   8     1669.95     1536.16     53.85 o 
   5   5   8       96.80      -53.98    109.86 o 
   6   5   8       88.60      145.59     56.59 o 
   7   5   8      138.13      251.79    101.93 o 
   8   5   8      253.48      230.40     62.83 o 
   9   5   8        2.19      -88.90    169.63 o 
   0   6   8    50996.71    53744.97   1220.58 o 
   1   6   8       87.43      104.89     34.91 o 
   2   6   8    39573.91    41581.36   1555.73 o 
   3   6   8      625.08      683.60     73.62 o 
   4   6   8     9486.73     9133.96    873.23 o 
   5   6   8       20.71      -54.79     54.79 o 
   6   6   8     9698.92     9522.98    403.96 o 
   7   6   8       83.02        7.59     71.65 o 
   8   6   8     4429.84     4301.30    146.04 o 
   9   6   8       67.91       28.27    171.65 o 
   1   7   8      240.90      258.94     32.33 o 
   2   7   8    17191.19    17457.70    312.19 o 
   3   7   8        9.07       30.54     42.66 o 
   4   7   8    10339.07     9619.90    216.06 o 
   5   7   8      217.30      201.68     43.79 o 
   6   7   8     1330.23     1397.48     63.29 o 
   7   7   8      506.19      491.91     60.80 o 
   8   7   8     1837.54     1944.80    131.94 o 
   9   7   8       13.28     -201.85    201.85 o 
   0   8   8    51739.09    52582.07   1499.63 o 
   1   8   8      575.86      661.55     39.03 o 
   2   8   8    12733.34    13685.36    238.44 o 
   3   8   8     1321.06     1332.46     53.88 o 
   4   8   8       31.39        0.77    115.02 o 
   5   8   8      626.32      616.79     48.42 o 
   6   8   8       46.93       24.88     45.10 o 
   7   8   8        3.46      -11.66     65.67 o 
   8   8   8     1298.87     1293.29     86.83 o 
   9   8   8      193.16      188.32     91.00 o 
   1   9   8       13.42       21.07     95.08 o 
   2   9   8        6.36       -4.38     50.79 o 
   3   9   8      231.42      256.32     85.36 o 
   4   9   8       92.48       67.92     37.47 o 
   5   9   8       71.51       10.49     57.91 o 
   6   9   8     2012.75     2060.82    145.47 o 
   7   9   8        3.22       46.57     63.64 o 
   8   9   8     2297.51     2470.78    103.19 o 
   9   9   8       10.31     -200.31    200.31 o 
   0  10   8    27728.92    29112.94    515.59 o 
   1  10   8      229.58      292.70     53.90 o 
   2  10   8     2880.15     2671.78     68.57 o 
   3  10   8      841.49      916.24     49.92 o 
   4  10   8       27.03       23.39    146.85 o 
   5  10   8      105.14       -1.48    128.08 o 
   6  10   8      238.77      226.40     68.92 o 
   7  10   8        0.02       39.76     74.41 o 
   8  10   8        6.49     -174.82    174.82 o 
   1  11   8      186.85      -13.20    112.24 o 
   2  11   8     8098.98     8391.13    235.04 o 
   3  11   8      159.57      162.64     42.78 o 
   4  11   8     1072.39     1036.51     58.12 o 
   5  11   8      527.31      546.33     76.03 o 
   6  11   8     1677.82     1620.26     79.42 o 
   7  11   8        0.90     -101.53    101.53 o 
   8  11   8     2424.46     2469.42    107.29 o 
   0  12   8     4118.92     4249.42     88.53 o 
   1  12   8       11.20     -120.74    120.74 o 
   2  12   8       57.14      -17.60     43.82 o 
   3  12   8      730.64      755.70     55.45 o 
   4  12   8     3372.97     3308.95    163.44 o 
   5  12   8       30.05       29.81     58.89 o 
   6  12   8     4903.36     4896.45    325.15 o 
   7  12   8        0.33       82.45     78.18 o 
   8  12   8      223.53      253.22     71.95 o 
   1  13   8       14.50     -134.83    207.96 o 
   2  13   8     1570.85     1534.09    109.67 o 
   3  13   8        3.27      -43.24     58.17 o 
   4  13   8     1416.40     1400.85     69.99 o 
   5  13   8        0.19      -50.02     50.02 o 
   6  13   8     1093.27     1010.29     78.57 o 
   7  13   8       11.59       16.72    132.54 o 
   8  13   8      429.56      510.67     76.70 o 
   0  14   8      148.04      279.68     85.37 o 
   1  14   8      215.66      -54.93    136.80 o 
   2  14   8      262.34      219.65     49.30 o 
   3  14   8      401.92      385.02     79.33 o 
   4  14   8     1248.98     1371.35    113.95 o 
   5  14   8       59.08       59.55     71.41 o 
   6  14   8     1614.73     1596.88     89.15 o 
   7  14   8        0.55     -194.96    194.96 o 
   8  14   8      116.68       26.13     97.14 o 
   1  15   8       68.84      -39.56     70.90 o 
   2  15   8     5276.11     5409.00    115.70 o 
   3  15   8        8.89       36.90     69.25 o 
   4  15   8     4779.00     4754.68    112.23 o 
   5  15   8      105.61     -131.62    259.86 o 
   6  15   8      761.23      811.67     75.60 o 
   7  15   8       99.77      -40.34    174.05 o 
   0  16   8     5069.31     4632.01    109.27 o 
   1  16   8       14.28       30.39     62.02 o 
   2  16   8       91.86      -10.49    123.10 o 
   3  16   8       37.01      -21.10    175.48 o 
   4  16   8       24.01       78.32     77.02 o 
   5  16   8       42.58      -34.32     86.80 o 
   6  16   8      285.97      250.42     72.84 o 
   7  16   8        0.87     -104.18    104.18 o 
   1  17   8       87.07     -153.97    153.97 o 
   2  17   8      454.63      453.48     60.94 o 
   3  17   8       39.58      -37.42    135.15 o 
   4  17   8     1549.26     1680.87    100.40 o 
   5  17   8        0.33      -40.07     84.50 o 
   6  17   8     1462.46     1443.06     96.17 o 
   7  17   8        3.43      -34.88     76.85 o 
   0  18   8      778.49      784.85     64.24 o 
   1  18   8      151.75       11.54     70.43 o 
   2  18   8      135.82       -7.32    153.38 o 
   3  18   8        0.44      -40.91    137.24 o 
   4  18   8      888.47      984.38    113.70 o 
   5  18   8       14.64     -353.61    353.61 o 
   6  18   8     1042.47     1327.54     94.59 o 
   1  19   8        5.67     -161.81    217.56 o 
   2  19   8     1287.85     1204.89     88.62 o 
   3  19   8       17.99      -98.21    156.07 o 
   4  19   8      881.89      953.28    155.42 o 
   5  19   8       25.79       -0.52     98.75 o 
   6  19   8      239.19      197.71    138.18 o 
   0  20   8     2415.76     2334.07    106.01 o 
   1  20   8       36.77       40.72     64.57 o 
   2  20   8      449.68      498.75     76.91 o 
   3  20   8       23.71      -36.03     68.58 o 
   4  20   8       52.16       46.76     72.69 o 
   5  20   8       52.99        7.32     93.14 o 
   1  21   8        4.61      -10.50     68.13 o 
   2  21   8       49.08       86.16    199.00 o 
   3  21   8       31.25       43.06     94.88 o 
   4  21   8      265.27      234.65     94.54 o 
   5  21   8        0.34      -18.03    196.61 o 
   0  22   8     2970.88     2894.00    118.04 o 
   1  22   8       13.78       29.74     98.87 o 
   2  22   8      530.01      434.51    251.99 o 
   3  22   8      176.23       90.43     82.42 o 
   4  22   8        8.18     -107.71    186.14 o 
   1  23   8       46.55      122.58     97.99 o 
   2  23   8     1183.63     1294.48     99.93 o 
   3  23   8        5.22      129.73     98.09 o 
   0  24   8        6.88     -195.39    195.39 o 
   1  24   8       63.05     -156.02    311.40 o 
   2  24   8      544.72      410.84     95.01 o 
   1   1   9     1091.67     1120.75     63.02 o 
   2   1   9     2527.41     2581.27     57.92 o 
   3   1   9     2683.43     2618.15     93.21 o 
   4   1   9     3641.31     3469.88    268.82 o 
   5   1   9     4342.16     4150.52    241.08 o 
   6   1   9       22.27        7.57    100.98 o 
   7   1   9     1416.45     1564.28     82.30 o 
   8   1   9      149.40      187.55     61.39 o 
   9   1   9      711.96      757.53     90.02 o 
   0   2   9      255.60      273.35     25.83 o 
   1   2   9       18.48      -98.37     98.37 o 
   2   2   9     6693.38     7038.86    148.46 o 
   3   2   9       43.97       11.84     38.63 o 
   4   2   9     8423.44     8532.15    346.38 o 
   5   2   9      590.04      576.05     45.30 o 
   6   2   9     1195.46     1086.38     56.69 o 
   7   2   9      923.72     1011.67     59.78 o 
   8   2   9      441.01      544.33     65.04 o 
   9   2   9     1366.37     1410.69     95.25 o 
   1   3   9       82.99       73.70     24.36 o 
   2   3   9     1433.68     1514.91     80.05 o 
   3   3   9     2251.28     2334.02     55.39 o 
   4   3   9     3525.62     3503.64     74.18 o 
   5   3   9       23.74      -91.97    109.18 o 
   6   3   9     2811.38     2867.19    133.81 o 
   7   3   9      293.89      298.22    180.61 o 
   8   3   9      969.29     1068.99     76.27 o 
   9   3   9      439.17      561.69     75.54 o 
   0   4   9      230.26      198.26     25.96 o 
   1   4   9     1828.22     1986.76     56.94 o 
   2   4   9      405.72      345.06     32.23 o 
   3   4   9     6457.83     6145.27    246.75 o 
   4   4   9      465.08      418.08     40.19 o 
   5   4   9     3793.03     3539.44    120.84 o 
   6   4   9     1953.24     1861.71     75.78 o 
   7   4   9     1332.68     1252.41     66.92 o 
   8   4   9       80.59       75.65     82.57 o 
   9   4   9      141.84      -41.28     96.84 o 
   1   5   9     1983.72     2253.49    104.62 o 
   2   5   9     1151.21     1154.60     53.86 o 
   3   5   9      630.93      669.89     39.44 o 
   4   5   9      129.00      144.90     81.92 o 
   5   5   9      663.20      716.11     84.01 o 
   6   5   9     6594.60     6491.11    597.51 o 
   7   5   9       16.77       47.03     68.32 o 
   8   5   9     1951.08     1962.68     91.18 o 
   9   5   9      313.79      486.69     72.61 o 
   0   6   9     4213.60     4378.05    162.53 o 
   1   6   9    16279.93    17043.72    345.12 o 
   2   6   9     1510.60     1609.20     49.16 o 
   3   6   9     7466.33     7165.84    213.91 o 
   4   6   9     2268.99     2095.75    147.51 o 
   5   6   9     1163.06     1139.04     54.85 o 
   6   6   9       15.52      -41.59     65.43 o 
   7   6   9       42.82       11.26    130.02 o 
   8   6   9      670.19      694.09     74.19 o 
   9   6   9      827.68      884.15    436.05 o 
   1   7   9     1532.56     1669.50     50.63 o 
   2   7   9      583.64      621.46     41.82 o 
   3   7   9      245.07      219.12     35.63 o 
   4   7   9     1879.60     1880.10     60.73 o 
   5   7   9     3411.57     3378.08     85.77 o 
   6   7   9      433.58      400.01     50.49 o 
   7   7   9      907.84      891.90     70.43 o 
   8   7   9       11.03       21.30    141.34 o 
   9   7   9       85.06      -88.18    168.82 o 
   0   8   9     9317.57     9348.65    195.82 o 
   1   8   9     1960.74     1947.28     56.70 o 
   2   8   9       46.66       80.06     50.62 o 
   3   8   9     1737.55     1688.05     56.82 o 
   4   8   9      150.73      137.01     52.39 o 
   5   8   9     1188.68     1186.90     76.83 o 
   6   8   9     1643.10     1703.22     70.56 o 
   7   8   9      169.89      266.00     96.18 o 
   8   8   9      541.34      343.91    151.57 o 
   9   8   9       19.82     -114.51    250.75 o 
   1   9   9      161.18      130.77    130.43 o 
   2   9   9     1075.05      983.07     51.55 o 
   3   9   9       17.05       -7.22     52.55 o 
   4   9   9        4.75      -60.12    111.06 o 
   5   9   9     3079.32     3038.73    146.15 o 
   6   9   9       61.69       82.22     45.99 o 
   7   9   9     1803.20     1814.20     87.17 o 
   8   9   9       12.84       14.01    146.53 o 
   0  10   9    21858.81    23003.59    470.10 o 
   1  10   9     1938.61     1901.35     62.12 o 
   2  10   9     5492.41     5376.82    155.55 o 
   3  10   9      146.73       85.11     55.43 o 
   4  10   9     8355.84     8141.70    500.21 o 
   5  10   9        9.04     -121.18    121.18 o 
   6  10   9     2215.88     2135.83    220.44 o 
   7  10   9      311.06      275.59    115.79 o 
   8  10   9       90.17      -38.78    162.95 o 
   1  11   9      131.44      -10.63    118.71 o 
   2  11   9      426.52      393.62     47.59 o 
   3  11   9     1377.16     1188.89     98.70 o 
   4  11   9      158.31       35.01     62.97 o 
   5  11   9        3.44       64.21    114.23 o 
   6  11   9      165.12       24.79     80.42 o 
   7  11   9       25.90      -42.30    153.60 o 
   8  11   9      538.42      558.45     82.59 o 
   0  12   9    11192.54    11595.08    263.61 o 
   1  12   9       32.35     -124.91    161.58 o 
   2  12   9     7866.43     7964.18    167.94 o 
   3  12   9       23.25      112.16     62.86 o 
   4  12   9     7128.35     7017.92    452.11 o 
   5  12   9      697.53      777.49     59.00 o 
   6  12   9     2645.28     2771.13    130.47 o 
   7  12   9      982.44      965.38    140.04 o 
   8  12   9      510.00      549.07     80.41 o 
   1  13   9      186.30      185.59     44.48 o 
   2  13   9      504.26      449.73     57.82 o 
   3  13   9      130.80       77.54     96.59 o 
   4  13   9       11.34       30.41     64.54 o 
   5  13   9     2167.80     2147.29    274.96 o 
   6  13   9       73.91     -102.93    141.82 o 
   7  13   9        5.22     -173.92    173.92 o 
   8  13   9      789.81      861.93    116.40 o 
   0  14   9     7567.95     8130.50    195.77 o 
   1  14   9     8378.26     8482.84    186.64 o 
   2  14   9     3132.53     3322.84    120.70 o 
   3  14   9     6613.60     6569.65    161.42 o 
   4  14   9       22.68      -34.25    140.24 o 
   5  14   9      680.26      643.68     68.76 o 
   6  14   9      433.05      541.21     66.48 o 
   7  14   9       35.75     -130.04    177.52 o 
   1  15   9      111.25      -16.49     79.32 o 
   2  15   9     1837.07     1906.40     76.53 o 
   3  15   9       49.21      -69.49     69.49 o 
   4  15   9        6.74       33.14     67.63 o 
   5  15   9       10.45      -78.50    184.77 o 
   6  15   9      122.03       97.52    128.85 o 
   7  15   9       49.51       41.68     90.33 o 
   0  16   9       31.47       57.45     69.65 o 
   1  16   9     4068.65     3914.60    101.46 o 
   2  16   9     1683.43     1900.71     82.84 o 
   3  16   9     5244.29     4980.97    121.31 o 
   4  16   9      524.37      574.67     70.58 o 
   5  16   9     1562.70     1510.49     85.41 o 
   6  16   9      281.77      215.44     72.41 o 
   7  16   9       99.57       99.03    137.06 o 
   1  17   9       89.42     -154.67    163.93 o 
   2  17   9      225.13      118.32     81.68 o 
   3  17   9        6.11     -144.08    144.08 o 
   4  17   9       41.57     -176.13    176.13 o 
   5  17   9      370.50      393.77     72.59 o 
   6  17   9      530.14      552.74     79.81 o 
   0  18   9      445.39      375.58     63.89 o 
   1  18   9     1017.61     1078.68     81.06 o 
   2  18   9     1585.77     1633.05     91.96 o 
   3  18   9     1085.13     1118.74    143.08 o 
   4  18   9     3131.35     3063.19    117.89 o 
   5  18   9      456.55      629.71     75.66 o 
   6  18   9      876.41     1010.00     87.85 o 
   1  19   9        2.04       48.85     94.52 o 
   2  19   9      121.39      -66.35    173.23 o 
   3  19   9       90.66       43.08    169.93 o 
   4  19   9      378.30      271.77     81.72 o 
   5  19   9       36.59       83.62     70.95 o 
   6  19   9        2.64     -119.91    195.93 o 
   0  20   9     1148.05     1128.03     86.07 o 
   1  20   9       46.27       47.47    157.17 o 
   2  20   9     1876.98     1846.96     96.81 o 
   3  20   9      375.12      443.29     80.50 o 
   4  20   9     2297.27     2138.51    113.30 o 
   5  20   9      650.79      701.38     91.58 o 
   1  21   9      251.39      315.94     75.58 o 
   2  21   9      619.57      556.35     83.81 o 
   3  21   9      363.14      253.06    204.32 o 
   4  21   9      114.11      108.67    107.00 o 
   0  22   9     2425.68     2511.62    110.69 o 
   1  22   9      287.90      480.65    117.41 o 
   2  22   9     1183.43     1078.12     97.61 o 
   3  22   9      440.58      489.50     84.92 o 
   4  22   9       85.70      -86.11     86.11 o 
   1  23   9       88.69       80.22    107.91 o 
   2  23   9       22.10     -195.47    206.11 o 
   3  23   9      373.07      298.34    296.83 o 
   0  24   9      941.96      915.86    190.34 o 
   1  24   9     1138.40     1102.48    106.09 o 
   0   0  10      638.90      623.43     30.91 o 
   1   0  10    10894.94    11373.04    176.96 o 
   2   0  10       20.64      -36.92     71.22 o 
   3   0  10    41348.38    43016.29   1515.02 o 
   4   0  10      286.06      312.84     38.16 o 
   5   0  10    34530.58    33629.54   1656.28 o 
   6   0  10       95.34      -11.18    119.58 o 
   7   0  10     6192.01     6357.37    177.55 o 
   8   0  10      389.38      401.41     68.58 o 
   9   0  10     2242.18     2440.76    122.01 o 
   1   1  10     9898.64    10500.98    278.46 o 
   2   1  10      351.67      330.74     56.23 o 
   3   1  10     1995.38     2058.38     54.29 o 
   4   1  10      155.85       85.81     49.86 o 
   5   1  10      564.15      609.59     45.96 o 
   6   1  10      146.22      109.38     45.30 o 
   7   1  10      188.78      108.82    222.08 o 
   8   1  10       14.38       18.26     73.37 o 
   9   1  10        1.54      -20.21    146.55 o 
   0   2  10      189.41      174.67     27.14 o 
   1   2  10    32097.07    31441.66    970.34 o 
   2   2  10      669.92      643.22     36.37 o 
   3   2  10    20735.76    19941.55    506.66 o 
   4   2  10      315.57      304.43     54.55 o 
   5   2  10    13455.41    12475.23    407.39 o 
   6   2  10        2.82        5.89     53.86 o 
   7   2  10     2941.96     3018.62    167.56 o 
   8   2  10      188.88      -11.01    153.43 o 
   9   2  10     1195.89     1220.20     89.09 o 
   1   3  10    11289.90    12485.83    244.97 o 
   2   3  10        0.53        2.41     67.49 o 
   3   3  10     6375.42     6243.33    160.21 o 
   4   3  10       12.50      -10.29     53.10 o 
   5   3  10     4385.25     4395.61     96.76 o 
   6   3  10      715.84      622.71     52.37 o 
   7   3  10        3.81      -37.60     50.99 o 
   8   3  10      132.22      129.97     77.86 o 
   9   3  10      257.58      249.73    205.27 o 
   0   4  10     1036.38     1018.79     42.64 o 
   1   4  10    35161.16    33323.70   1445.08 o 
   2   4  10      739.62      704.06     38.15 o 
   3   4  10     8590.83     8105.50    825.91 o 
   4   4  10     1545.41     1462.22    137.10 o 
   5   4  10      169.42      152.10     41.83 o 
   6   4  10       21.17      -33.41    106.15 o 
   7   4  10       39.63     -168.96    171.27 o 
   8   4  10      115.12      245.91    110.40 o 
   9   4  10       32.16      -83.20    169.16 o 
   1   5  10        6.70       62.24     40.98 o 
   2   5  10       39.23       25.35     37.43 o 
   3   5  10      467.40      485.08     37.23 o 
   4   5  10       20.66       66.37     81.60 o 
   5   5  10       68.92      -27.83     53.07 o 
   6   5  10       13.76       15.89     55.79 o 
   7   5  10      842.95      754.65     67.83 o 
   8   5  10       38.85     -115.01    148.44 o 
   9   5  10      684.06      640.95     82.34 o 
   0   6  10        8.55      -74.74     74.74 o 
   1   6  10     8258.39     7777.68    152.60 o 
   2   6  10      244.30      278.25     36.09 o 
   3   6  10     2357.54     2140.66     99.35 o 
   4   6  10       23.63      120.99     44.45 o 
   5   6  10       91.68       22.81     42.16 o 
   6   6  10        1.07      -78.42    112.25 o 
   7   6  10      649.02      727.27     62.77 o 
   8   6  10       13.77      133.51     70.22 o 
   9   6  10       56.58      -12.95     94.98 o 
   1   7  10     2453.73     2615.64     62.07 o 
   2   7  10        6.42        8.87     50.54 o 
   3   7  10     2734.32     2816.73     73.74 o 
   4   7  10       26.79       16.18     48.66 o 
   5   7  10      662.45      651.92     51.90 o 
   6   7  10      147.05      123.89     45.36 o 
   7   7  10     1655.77     1691.31     86.38 o 
   8   7  10       36.47       83.58    243.23 o 
   9   7  10      522.36      595.60     77.25 o 
   0   8  10     1222.23     1303.10     49.63 o 
   1   8  10      938.70      883.16     65.53 o 
   2   8  10       76.38        9.40    104.16 o 
   3   8  10     3524.90     3487.89    154.54 o 
   4   8  10      325.08      275.35     43.38 o 
   5   8  10    10950.76    10949.84    405.45 o 
   6   8  10       24.75      -43.14    120.07 o 
   7   8  10     3877.70     3792.45    213.80 o 
   8   8  10      125.35      -12.83    163.92 o 
   1   9  10      174.94      208.61     38.14 o 
   2   9  10        1.07     -106.42    106.42 o 
   3   9  10     3827.42     4089.10     87.09 o 
   4   9  10       15.23       57.45     57.65 o 
   5   9  10     2323.29     2466.26    217.26 o 
   6   9  10      128.29      182.14     48.25 o 
   7   9  10      370.63      346.95     63.98 o 
   8   9  10      210.72      148.05     92.71 o 
   0  10  10      451.14      426.42     81.37 o 
   1  10  10     1393.10     1838.31    250.51 o 
   2  10  10      265.19      353.41     44.07 o 
   3  10  10     2508.39     2545.55    125.13 o 
   4  10  10        5.59       58.66     48.94 o 
   5  10  10     2804.66     2538.00    117.38 o 
   6  10  10        3.99     -125.83    125.83 o 
   7  10  10     1852.91     1678.27     90.21 o 
   8  10  10        2.37     -308.20    308.20 o 
   1  11  10     2658.16     2730.87     76.65 o 
   2  11  10       12.50      -51.73    114.47 o 
   3  11  10     7052.68     6750.43    202.65 o 
   4  11  10      179.49       99.58    142.14 o 
   5  11  10     4140.84     3983.52     98.72 o 
   6  11  10      172.62       -6.15     81.10 o 
   7  11  10      831.82      824.19    120.77 o 
   8  11  10      200.77      143.93     75.03 o 
   0  12  10        8.94       46.49     99.74 o 
   1  12  10    10228.61    10260.18    207.98 o 
   2  12  10      120.76       97.34    100.75 o 
   3  12  10      559.68      512.71     51.77 o 
   4  12  10     1439.41     1300.77     67.89 o 
   5  12  10        7.47      -47.83     47.83 o 
   6  12  10        0.76      -78.04    137.20 o 
   7  12  10        4.48       65.30     78.79 o 
   8  12  10       94.67       57.35    171.26 o 
   1  13  10      288.76      128.26    162.92 o 
   2  13  10      823.69      762.04     59.00 o 
   3  13  10      464.41      644.32     54.65 o 
   4  13  10       31.34       83.04     63.19 o 
   5  13  10     1427.76     1493.51     82.16 o 
   6  13  10       55.00       43.46    128.33 o 
   7  13  10     1533.27     1595.36     94.80 o 
   8  13  10       11.66     -321.96    321.96 o 
   0  14  10      685.36      706.93     57.57 o 
   1  14  10     3731.25     3903.53    159.28 o 
   2  14  10      162.19       80.23     67.98 o 
   3  14  10      842.89      929.00     92.29 o 
   4  14  10      372.02      327.62     57.36 o 
   5  14  10        3.18      -21.31    108.94 o 
   6  14  10       42.96     -154.63    170.07 o 
   7  14  10      149.26      -23.35    101.56 o 
   1  15  10      957.09     1049.35     70.74 o 
   2  15  10      649.18      682.12     58.28 o 
   3  15  10     1284.26     1225.03     72.52 o 
   4  15  10       61.77      -38.20     81.28 o 
   5  15  10       15.07      -75.36    163.91 o 
   6  15  10      233.26      182.33     88.36 o 
   7  15  10     1400.60     1475.65     97.31 o 
   0  16  10      227.33      175.42     74.73 o 
   1  16  10     2119.54     2050.44     82.36 o 
   2  16  10        1.76        1.96     73.87 o 
   3  16  10       59.03       41.65     55.28 o 
   4  16  10      383.20      333.66     81.29 o 
   5  16  10     1452.53     1692.27     91.52 o 
   6  16  10        8.45      -50.09     86.93 o 
   7  16  10      330.76      358.38    164.13 o 
   1  17  10      513.90      481.79     60.10 o 
   2  17  10        9.32       25.61     74.68 o 
   3  17  10      178.90      232.13     97.65 o 
   4  17  10       15.09     -300.78    371.44 o 
   5  17  10      509.71      418.17    259.68 o 
   6  17  10        0.32       70.50     92.02 o 
   0  18  10        0.49     -163.10    163.10 o 
   1  18  10      909.55      855.33     80.62 o 
   2  18  10       69.63       15.87    156.75 o 
   3  18  10        7.02      -51.83    144.88 o 
   4  18  10      429.19      350.83    141.88 o 
   5  18  10      395.80      463.60     81.64 o 
   6  18  10        7.12     -137.80    193.00 o 
   1  19  10     1131.54     1148.16    121.77 o 
   2  19  10        1.31      -90.46    178.07 o 
   3  19  10     2876.99     2920.00    112.88 o 
   4  19  10        9.66     -157.07    157.07 o 
   5  19  10     1856.27     1851.57    108.51 o 
   0  20  10       21.47       37.23     64.62 o 
   1  20  10        6.19      -44.96    160.08 o 
   2  20  10       98.67      -91.02    163.51 o 
   3  20  10      182.24      119.02    111.38 o 
   4  20  10       35.80       28.76     73.19 o 
   5  20  10     1454.51     1454.75    108.88 o 
   1  21  10       15.13      -66.81    116.26 o 
   2  21  10       27.90     -100.94    188.30 o 
   3  21  10      410.45      482.48    197.86 o 
   4  21  10       60.49       23.61    157.33 o 
   0  22  10       13.49      101.53    191.95 o 
   1  22  10       39.91     -155.29    186.61 o 
   2  22  10        6.55      -32.16    193.01 o 
   3  22  10      388.26      633.26     87.09 o 
   1  23  10      852.86      821.87     96.26 o 
   2  23  10        2.24      -92.25    171.08 o 
   1   1  11      627.72      676.79     34.47 o 
   2   1  11        0.89      -20.92     80.46 o 
   3   1  11      137.42      164.03     34.41 o 
   4   1  11       94.49       10.20     98.72 o 
   5   1  11     1844.92     1831.79    113.54 o 
   6   1  11       50.79     -129.67    192.71 o 
   7   1  11     3570.24     3556.07    119.68 o 
   8   1  11      335.39      259.89    102.64 o 
   9   1  11      798.22      802.19     85.83 o 
   0   2  11     8964.67     9120.95    166.78 o 
   1   2  11     1184.56     1140.09     41.78 o 
   2   2  11     1520.46     1567.79     49.85 o 
   3   2  11      883.03      925.85     63.55 o 
   4   2  11      797.21      764.64     46.05 o 
   5   2  11     1284.76     1360.13     57.02 o 
   6   2  11      559.23      481.93     54.06 o 
   7   2  11      118.34      174.80     68.26 o 
   8   2  11      685.38      792.52     73.02 o 
   9   2  11      762.94      979.73     98.59 o 
   1   3  11     2118.78     2067.18    115.60 o 
   2   3  11     1441.88     1428.06     49.13 o 
   3   3  11     3696.63     3644.20    119.87 o 
   4   3  11     2409.83     2250.03     86.27 o 
   5   3  11      247.58      259.22     42.34 o 
   6   3  11     1575.51     1522.87    125.97 o 
   7   3  11      420.98      399.70     87.65 o 
   8   3  11      893.29      869.10    165.67 o 
   9   3  11      331.39      368.46     83.81 o 
   0   4  11       57.02       73.03    156.59 o 
   1   4  11      463.35      435.38     34.05 o 
   2   4  11       14.32       23.79     83.92 o 
   3   4  11     2922.80     2776.79    168.67 o 
   4   4  11        3.95       55.57     76.56 o 
   5   4  11       55.76       22.38    108.58 o 
   6   4  11        4.18       -4.44     62.34 o 
   7   4  11      414.07      438.08     60.89 o 
   8   4  11       17.66        1.21    141.97 o 
   9   4  11      121.52      125.01     93.64 o 
   1   5  11      197.19      187.55     39.66 o 
   2   5  11     1533.20     1591.59     53.57 o 
   3   5  11     1214.86     1129.50    113.52 o 
   4   5  11     2676.68     2572.04     69.59 o 
   5   5  11      352.07      350.52     45.94 o 
   6   5  11     2788.07     2780.78     82.97 o 
   7   5  11       19.42     -168.84    168.84 o 
   8   5  11     1561.68     1687.50    104.01 o 
   9   5  11      489.15      445.21     79.06 o 
   0   6  11       29.54      -87.57     87.57 o 
   1   6  11     4383.69     4202.15    105.40 o 
   2   6  11     1014.61      977.65     49.32 o 
   3   6  11     5541.87     5360.97    119.11 o 
   4   6  11       80.08      -16.33     52.69 o 
   5   6  11     4652.71     4351.99     95.21 o 
   6   6  11      828.64      881.16     58.55 o 
   7   6  11      224.22      301.94     57.05 o 
   8   6  11      744.92      726.89     97.42 o 
   9   6  11      336.19      354.91     73.79 o 
   1   7  11      985.92     1058.86     66.52 o 
   2   7  11     1389.09     1419.26     54.96 o 
   3   7  11       32.54      -61.66     98.61 o 
   4   7  11       41.25       97.88     36.36 o 
   5   7  11     1585.67     1639.61     72.50 o 
   6   7  11       29.85       51.79     44.53 o 
   7   7  11     1493.12     1408.24    164.11 o 
   8   7  11       72.16      -99.33    165.64 o 
   0   8  11       36.07       16.18    100.09 o 
   1   8  11     3846.37     3802.93     84.07 o 
   2   8  11      833.20      893.90     50.31 o 
   3   8  11     5339.88     5207.56    215.07 o 
   4   8  11     2005.75     1946.45    138.99 o 
   5   8  11     2464.18     2278.96    120.93 o 
   6   8  11     1276.70     1407.97     66.88 o 
   7   8  11      425.42      443.82    224.12 o 
   8   8  11      699.41      778.50     79.43 o 
   1   9  11      192.17      244.87     41.90 o 
   2   9  11      199.66      292.12     43.28 o 
   3   9  11      533.53      451.99     47.79 o 
   4   9  11     1722.15     1647.74     65.81 o 
   5   9  11     1334.79     1327.26     67.01 o 
   6   9  11      305.84      352.03     59.11 o 
   7   9  11     1398.25     1550.77     84.25 o 
   8   9  11       28.93     -156.18    178.86 o 
   0  10  11    12381.22    12460.42    260.79 o 
   1  10  11     8488.65     8530.51    182.94 o 
   2  10  11     6463.03     6632.17    135.69 o 
   3  10  11      416.50      453.01     52.49 o 
   4  10  11     5716.69     5492.18    121.04 o 
   5  10  11       10.23     -137.91    137.91 o 
   6  10  11        7.85       -0.32     72.79 o 
   7  10  11      234.78      161.45    218.38 o 
   8  10  11       31.65      -94.92     94.92 o 
   1  11  11      108.69      117.77     61.78 o 
   2  11  11      191.42      214.15     43.94 o 
   3  11  11     1551.71     1453.03     91.38 o 
   4  11  11      476.88      369.49    170.36 o 
   5  11  11        2.23     -102.88    126.67 o 
   6  11  11      245.62      167.71     83.34 o 
   7  11  11       84.81       56.85    145.99 o 
   8  11  11      153.11      190.19     70.31 o 
   0  12  11     4995.56     5090.44    109.56 o 
   1  12  11     1804.89     1948.68     69.58 o 
   2  12  11     5582.52     5712.29    124.33 o 
   3  12  11      778.84      883.19     59.01 o 
   4  12  11     4327.14     4128.77    398.32 o 
   5  12  11      855.03      847.99     70.46 o 
   6  12  11      316.65      155.00     85.80 o 
   7  12  11      387.16      467.05     94.05 o 
   8  12  11       31.09      -15.80    179.23 o 
   1  13  11      162.80       93.45     49.04 o 
   2  13  11        0.93        1.01    119.19 o 
   3  13  11      901.72      964.12     59.78 o 
   4  13  11      660.88      674.28     90.28 o 
   5  13  11      378.02      283.28    195.21 o 
   6  13  11      525.75      512.02     73.18 o 
   7  13  11      143.39      -10.54    104.44 o 
   0  14  11      221.05      243.86     50.14 o 
   1  14  11     1244.65     1207.54     69.59 o 
   2  14  11     1492.90     1590.72     76.02 o 
   3  14  11     6587.76     6524.69    165.28 o 
   4  14  11      186.53      173.17     62.12 o 
   5  14  11     2609.64     2384.20     99.95 o 
   6  14  11      466.58      600.02     73.69 o 
   7  14  11      285.61     -134.37    179.54 o 
   1  15  11      394.97      445.32    111.29 o 
   2  15  11       41.98     -101.23    133.21 o 
   3  15  11       31.92       10.68     69.89 o 
   4  15  11      147.58      244.73     63.47 o 
   5  15  11       22.45      -66.24    155.04 o 
   6  15  11       42.52      -52.68    183.63 o 
   7  15  11        4.50     -116.87    191.63 o 
   0  16  11       14.32       46.14     60.22 o 
   1  16  11     2873.16     2706.04    100.17 o 
   2  16  11      489.29      562.00     64.63 o 
   3  16  11     3538.63     3181.73    112.08 o 
   4  16  11      473.46      441.64     72.53 o 
   5  16  11     2595.91     2570.52    191.04 o 
   6  16  11      829.93      722.99    340.32 o 
   1  17  11      166.25      100.10     85.28 o 
   2  17  11      405.02      456.07    127.58 o 
   3  17  11      913.58      905.52     79.82 o 
   4  17  11      671.35      427.86    167.69 o 
   5  17  11       88.75      108.27     99.40 o 
   6  17  11      419.55      311.36    229.88 o 
   0  18  11     2561.35     2401.45    101.08 o 
   1  18  11     3518.68     3619.23    119.29 o 
   2  18  11     1644.36     1634.83     95.23 o 
   3  18  11      924.88      862.43    178.87 o 
   4  18  11     1365.32     1208.32     91.95 o 
   5  18  11       72.35       22.68    174.11 o 
   6  18  11       67.24     -173.73    190.31 o 
   1  19  11        0.05       30.54    170.75 o 
   2  19  11      214.31      170.09     90.76 o 
   3  19  11       15.61      -21.22     90.00 o 
   4  19  11       92.24     -159.89    201.68 o 
   5  19  11        1.16      -44.94    199.56 o 
   0  20  11     2026.23     1954.27    105.37 o 
   1  20  11     1814.39     2165.45    153.77 o 
   2  20  11     1326.48     1174.10    231.28 o 
   3  20  11      247.05      198.66    117.64 o 
   4  20  11      613.05      348.82    190.55 o 
   1  21  11       89.18      -51.09    195.99 o 
   2  21  11        1.98       18.47     90.72 o 
   3  21  11       50.39     -122.14    206.81 o 
   4  21  11      311.12      351.96     98.57 o 
   0  22  11      279.48      246.46     79.66 o 
   1  22  11      165.03      130.71     79.68 o 
   2  22  11      388.86       89.40    214.94 o 
   3  22  11      392.20      460.42     86.91 o 
   1  23  11        0.82      -56.02    211.52 o 
   0   0  12   148408.58   148574.52   1118.76 o 
   1   0  12      262.04      259.41     31.66 o 
   2   0  12    18491.25    18057.34    319.33 o 
   3   0  12     1583.60     1748.03     66.93 o 
   4   0  12     2463.19     2376.28     66.80 o 
   5   0  12      662.95      613.98     51.16 o 
   6   0  12       92.18      107.60     44.12 o 
   7   0  12       19.89       45.90     67.87 o 
   8   0  12      503.20      422.87    272.71 o 
   9   0  12      436.34      325.48    228.22 o 
   1   1  12      305.18      323.39     30.80 o 
   2   1  12     6741.13     6727.63    143.47 o 
   3   1  12      102.19       60.65    141.28 o 
   4   1  12     1632.43     1447.66     57.28 o 
   5   1  12      346.67      358.14    167.79 o 
   6   1  12      133.54      244.79     45.19 o 
   7   1  12      129.70      253.91     53.03 o 
   8   1  12      164.08      263.59     63.88 o 
   9   1  12        6.87       67.18    160.84 o 
   0   2  12    23462.58    22293.92    708.26 o 
   1   2  12      875.97      780.04     37.69 o 
   2   2  12     7920.02     7464.62    161.31 o 
   3   2  12       47.91       26.05     91.37 o 
   4   2  12     4675.61     4722.84    101.88 o 
   5   2  12      108.71      127.72    105.88 o 
   6   2  12     3590.29     3574.33     90.18 o 
   7   2  12       16.92      -62.82    138.98 o 
   8   2  12     1701.14     1762.14     92.64 o 
   9   2  12        1.11     -306.69    306.69 o 
   1   3  12       66.09      -35.71     87.13 o 
   2   3  12     4041.21     4260.92     87.27 o 
   3   3  12        0.11       22.75     32.21 o 
   4   3  12     1105.51     1124.13     51.64 o 
   5   3  12      103.33      107.02     42.29 o 
   6   3  12     1281.70     1256.42     65.58 o 
   7   3  12      308.45      309.16     60.64 o 
   8   3  12      109.30       55.62    175.65 o 
   9   3  12        0.55     -126.81    258.39 o 
   0   4  12     1594.01     1681.21     76.53 o 
   1   4  12      180.85      109.01    129.52 o 
   2   4  12     7421.07     7632.64    180.06 o 
   3   4  12      115.45      124.92     34.82 o 
   4   4  12     8252.29     8381.21    336.20 o 
   5   4  12       30.33       70.36     59.39 o 
   6   4  12    11467.09    11068.22    250.90 o 
   7   4  12      336.61      352.10     59.58 o 
   8   4  12      851.27      720.41     76.60 o 
   9   4  12      620.58      771.15     90.37 o 
   1   5  12        5.27      -83.74     83.74 o 
   2   5  12      121.75      135.37    109.21 o 
   3   5  12       98.29       54.91     48.75 o 
   4   5  12     2525.54     2581.92     70.49 o 
   5   5  12      587.24      585.47     50.16 o 
   6   5  12      831.79      741.93    108.21 o 
   7   5  12       69.21       94.04     55.34 o 
   8   5  12       14.67       43.18    162.50 o 
   9   5  12        0.21      -33.02    226.67 o 
   0   6  12     3294.86     3317.42     73.04 o 
   1   6  12       93.39       91.29     64.73 o 
   2   6  12     7916.09     7979.64    169.78 o 
   3   6  12       57.01       -8.98     53.04 o 
   4   6  12     6255.81     6087.96    416.22 o 
   5   6  12        7.57      -97.13    108.24 o 
   6   6  12     5678.53     5391.49    333.00 o 
   7   6  12      100.18      161.76     57.20 o 
   8   6  12      725.71      788.85    119.70 o 
   1   7  12       63.77      -38.84     88.93 o 
   2   7  12     3568.50     3652.44    107.89 o 
   3   7  12       96.24       67.47     44.79 o 
   4   7  12    11593.47    11339.74    574.11 o 
   5   7  12      959.92     1059.85     87.03 o 
   6   7  12     1303.25     1279.73     68.20 o 
   7   7  12      534.15      551.08     66.48 o 
   8   7  12       62.15      139.76     84.63 o 
   0   8  12    21402.10    22387.91    462.86 o 
   1   8  12        4.04       72.41     44.56 o 
   2   8  12    12733.35    13422.33    272.95 o 
   3   8  12      694.31      822.54    133.86 o 
   4   8  12     1727.37     1687.96     99.69 o 
   5   8  12      324.70      286.97     53.06 o 
   6   8  12       55.47       -1.74     75.50 o 
   7   8  12       49.52      -59.37    171.34 o 
   8   8  12       90.59       99.35     82.05 o 
   1   9  12      337.95      332.30     45.44 o 
   2   9  12      335.11      377.40     46.78 o 
   3   9  12      122.67       59.01     57.58 o 
   4   9  12       97.80       85.10     54.97 o 
   5   9  12        1.36       64.97     73.35 o 
   6   9  12      738.46      740.47     65.77 o 
   7   9  12       57.47       19.21     58.96 o 
   8   9  12      641.84      588.87     76.15 o 
   0  10  12    10598.44    10331.66    386.06 o 
   1  10  12       40.56       34.93     42.08 o 
   2  10  12     5929.62     5914.70    128.53 o 
   3  10  12     1267.44     1287.00     93.50 o 
   4  10  12     2549.48     2350.79     80.48 o 
   5  10  12       81.81       35.98    188.00 o 
   6  10  12      365.15      303.88     86.13 o 
   7  10  12       41.46     -167.20    168.43 o 
   8  10  12       22.17       17.01    178.20 o 
   1  11  12       24.84       49.95     57.59 o 
   2  11  12     2097.32     2159.36     76.15 o 
   3  11  12      101.09       87.37     64.80 o 
   4  11  12       18.53       -9.04     68.15 o 
   5  11  12      434.71      455.87    101.28 o 
   6  11  12      404.07      362.97     64.30 o 
   7  11  12       30.44       24.92     85.81 o 
   8  11  12      995.47      971.55     89.44 o 
   0  12  12     1797.01     1871.87     70.04 o 
   1  12  12       11.29      114.48    137.45 o 
   2  12  12      270.49      295.16     50.93 o 
   3  12  12       28.13       17.66    110.18 o 
   4  12  12     2751.72     2522.55    290.64 o 
   5  12  12        6.00      -36.79    130.98 o 
   6  12  12     1970.35     1897.91     94.83 o 
   7  12  12        4.25       93.23    166.85 o 
   1  13  12       10.65     -115.40    144.27 o 
   2  13  12     1130.40     1031.65     77.33 o 
   3  13  12        0.27       68.88     46.89 o 
   4  13  12     1411.22     1391.44     74.63 o 
   5  13  12       15.02     -158.99    158.99 o 
   6  13  12      457.91      414.58     75.38 o 
   7  13  12       32.42      -15.79    153.27 o 
   0  14  12      468.10      471.49     57.88 o 
   1  14  12      194.53      138.21     70.47 o 
   2  14  12       98.47       24.24    112.47 o 
   3  14  12       22.66     -113.46    120.32 o 
   4  14  12      456.19      416.02     65.14 o 
   5  14  12        3.46       41.52    145.72 o 
   6  14  12      336.58      251.44     71.25 o 
   7  14  12        3.87      100.23     86.59 o 
   1  15  12      194.61      249.14     55.31 o 
   2  15  12     3322.65     3384.55    100.73 o 
   3  15  12        9.76      -38.18     84.15 o 
   4  15  12     3636.15     3703.25    147.22 o 
   5  15  12      156.05      216.09    103.32 o 
   6  15  12      652.32      615.84     81.90 o 
   7  15  12      174.53      274.39    310.03 o 
   0  16  12     2409.64     2155.32     87.37 o 
   1  16  12       10.99      -95.84    143.44 o 
   2  16  12      167.46      164.82     94.98 o 
   3  16  12       49.08     -196.39    208.69 o 
   4  16  12       84.76       55.08     68.55 o 
   5  16  12        5.03      -71.89     89.73 o 
   6  16  12      683.95      798.70     87.73 o 
   1  17  12      201.62      151.45     80.99 o 
   2  17  12       72.81        9.75    120.63 o 
   3  17  12       82.55       59.21    165.40 o 
   4  17  12      710.15      664.72     82.47 o 
   5  17  12       14.84       19.54     81.97 o 
   6  17  12     1359.65     1341.66    100.88 o 
   0  18  12      271.36      229.18    114.89 o 
   1  18  12       78.73      114.00    149.76 o 
   2  18  12      290.06      235.09     67.29 o 
   3  18  12        5.26       80.64    157.33 o 
   4  18  12      191.79      136.20     74.32 o 
   5  18  12        1.27       48.71     72.56 o 
   1  19  12        1.05       13.82     79.08 o 
   2  19  12      941.56      995.84     90.12 o 
   3  19  12       29.51     -181.53    181.53 o 
   4  19  12      696.41      756.52    114.43 o 
   5  19  12      120.53      207.22     98.16 o 
   0  20  12     3219.36     3323.56    127.02 o 
   1  20  12      115.68      -24.37    322.38 o 
   2  20  12      289.74      187.32    146.79 o 
   3  20  12       64.80     -150.12    186.71 o 
   4  20  12       10.13        2.48    198.45 o 
   1  21  12       11.67      -97.68     97.68 o 
   2  21  12       16.49       29.71    119.83 o 
   3  21  12       77.21       71.81     94.19 o 
   0  22  12     3167.51     3155.36    135.26 o 
   1  22  12        4.95     -142.23    230.95 o 
   2  22  12      548.81      439.74    332.17 o 
   1   1  13      198.92       61.77     93.21 o 
   2   1  13     3947.53     3895.78    136.99 o 
   3   1  13      475.75      513.42     44.06 o 
   4   1  13      465.86      433.43     55.23 o 
   5   1  13     4035.86     4014.33    146.09 o 
   6   1  13      108.44       81.82     53.27 o 
   7   1  13     2090.16     1907.64     90.90 o 
   8   1  13      785.82      689.57     77.85 o 
   9   1  13      161.70      209.80     73.41 o 
   0   2  13     1931.32     1825.56     52.09 o 
   1   2  13      379.91      225.05     93.89 o 
   2   2  13      660.11      668.57     43.90 o 
   3   2  13     1296.07     1276.09     53.52 o 
   4   2  13     1634.48     1550.99     60.54 o 
   5   2  13        1.91     -122.65    122.65 o 
   6   2  13      108.41      -64.40    138.83 o 
   7   2  13      834.40      896.71     71.92 o 
   8   2  13      173.26       74.09    168.86 o 
   1   3  13       41.27        5.99     42.79 o 
   2   3  13        9.27      -10.42     42.50 o 
   3   3  13      170.33      163.71     39.76 o 
   4   3  13      375.30      396.70     43.69 o 
   5   3  13        9.54     -124.72    124.72 o 
   6   3  13     2155.40     1989.39     78.66 o 
   7   3  13      489.60      458.68     65.20 o 
   8   3  13     2262.18     2272.96    101.96 o 
   0   4  13      301.74      288.42     36.15 o 
   1   4  13     1181.03     1114.72     46.80 o 
   2   4  13     1734.03     1655.46     54.02 o 
   3   4  13       45.22      -22.56     76.40 o 
   4   4  13      325.36      266.19     44.13 o 
   5   4  13       29.61      -16.93    123.33 o 
   6   4  13      220.37      225.74     53.10 o 
   7   4  13      552.82      495.98     66.54 o 
   8   4  13       37.52     -161.71    161.71 o 
   1   5  13        4.82      -45.66     45.66 o 
   2   5  13      248.87      194.85     39.86 o 
   3   5  13        1.53      -86.88    105.70 o 
   4   5  13        5.41      -59.49    105.42 o 
   5   5  13     1190.82     1275.00    132.45 o 
   6   5  13     2979.01     2979.46    292.21 o 
   7   5  13        4.84       16.60     73.83 o 
   8   5  13     2106.76     2100.09    170.89 o 
   0   6  13     3856.90     3680.00    197.39 o 
   1   6  13     6006.98     6047.19    395.10 o 
   2   6  13     6987.17     6736.84    255.30 o 
   3   6  13     2908.68     2952.02     74.11 o 
   4   6  13       30.54       13.66     40.47 o 
   5   6  13        6.51      -39.89     63.85 o 
   6   6  13       78.29        3.37     73.63 o 
   7   6  13      109.86      -17.97     83.61 o 
   8   6  13     1381.02     1434.86    107.81 o 
   1   7  13     2097.90     2094.14     62.14 o 
   2   7  13     2171.91     2080.06     67.82 o 
   3   7  13     1194.04     1233.98     74.06 o 
   4   7  13      771.42      756.91     67.30 o 
   5   7  13      876.90      897.36     58.23 o 
   6   7  13        3.57     -136.99    136.99 o 
   7   7  13      207.87      136.83     78.99 o 
   8   7  13        4.49       63.41     79.39 o 
   0   8  13     2293.68     2335.73     67.42 o 
   1   8  13     2491.83     2418.21     90.14 o 
   2   8  13     2517.16     2621.37    156.29 o 
   3   8  13     3517.90     3518.28     87.24 o 
   4   8  13     2478.41     2314.96    194.52 o 
   5   8  13      810.30      735.29     67.41 o 
   6   8  13      222.70      242.88     83.93 o 
   7   8  13        7.13      -50.45     61.63 o 
   8   8  13      325.51      259.04    125.42 o 
   1   9  13     1404.65     1503.69     61.21 o 
   2   9  13     1628.46     1640.06     64.88 o 
   3   9  13     1166.96     1116.75     87.21 o 
   4   9  13      253.94      229.65     47.81 o 
   5   9  13     1824.46     1742.15     90.33 o 
   6   9  13      139.55      153.12     60.29 o 
   7   9  13      425.61      578.07     70.44 o 
   8   9  13       57.39     -187.51    187.51 o 
   0  10  13       89.99       94.60     39.80 o 
   1  10  13      185.23      227.84    150.28 o 
   2  10  13     1798.84     1909.56     72.79 o 
   3  10  13     1956.36     1931.20     72.74 o 
   4  10  13     8212.65     7962.42    242.39 o 
   5  10  13     1793.43     1624.64     80.34 o 
   6  10  13      480.60      472.41     65.62 o 
   7  10  13      410.19      412.31     71.32 o 
   8  10  13       25.50     -147.90    157.41 o 
   1  11  13       80.10       63.75     96.64 o 
   2  11  13      353.67      455.00     48.50 o 
   3  11  13       81.58     -138.95    138.95 o 
   4  11  13      211.33      262.39    131.64 o 
   5  11  13        1.05     -137.95    137.95 o 
   6  11  13      462.94      418.22     66.07 o 
   7  11  13       36.10       45.76    153.97 o 
   0  12  13     1126.36     1188.66     63.83 o 
   1  12  13       42.55      -30.46    124.31 o 
   2  12  13     3364.95     3321.07    121.99 o 
   3  12  13     1372.09     1353.92     93.87 o 
   4  12  13     4527.28     4540.42    237.56 o 
   5  12  13     1310.41     1254.78     81.79 o 
   6  12  13      442.58      418.32     70.03 o 
   7  12  13      497.54      349.57    188.66 o 
   1  13  13     1022.04      964.15     65.15 o 
   2  13  13     2418.95     2311.00    104.74 o 
   3  13  13      540.95      591.33     59.58 o 
   4  13  13      194.27     -155.48    158.59 o 
   5  13  13      560.59      540.40     69.65 o 
   6  13  13      782.85      816.79     80.44 o 
   7  13  13       14.63     -215.76    215.76 o 
   0  14  13     7007.80     7158.91    163.78 o 
   1  14  13     3453.07     3608.34    144.00 o 
   2  14  13     3587.80     3648.16    103.08 o 
   3  14  13     3248.48     3084.50    226.53 o 
   4  14  13      281.62      284.54     65.11 o 
   5  14  13      427.31      383.16    143.22 o 
   6  14  13      468.73      466.08     95.31 o 
   7  14  13        6.14      134.30     94.45 o 
   1  15  13      168.27      234.86    242.56 o 
   2  15  13        3.45       16.75     72.95 o 
   3  15  13      215.12       86.19    141.13 o 
   4  15  13       29.72     -112.35    112.35 o 
   5  15  13       75.08       77.04    174.85 o 
   6  15  13        1.57       75.69    179.79 o 
   0  16  13     3206.84     3291.75    111.95 o 
   1  16  13     3221.33     3252.16    114.33 o 
   2  16  13     3345.09     3482.29    224.44 o 
   3  16  13     1300.73     1330.21    137.71 o 
   4  16  13      425.41      508.90    127.43 o 
   5  16  13       71.70       28.67    148.44 o 
   6  16  13      494.49      614.04     80.24 o 
   1  17  13       37.43      -52.34    125.56 o 
   2  17  13       64.28       59.67     83.77 o 
   3  17  13      126.03       41.85     91.36 o 
   4  17  13       88.56      165.05     69.01 o 
   5  17  13      916.30      850.40     92.23 o 
   0  18  13      795.21      871.44     83.05 o 
   1  18  13      463.81      368.36     77.07 o 
   2  18  13      883.13      957.02     87.45 o 
   3  18  13       92.33      -50.60    179.98 o 
   4  18  13     1519.99     1550.33    125.46 o 
   5  18  13      275.59      282.35    135.66 o 
   1  19  13        1.23     -129.14    166.04 o 
   2  19  13      186.38      169.34    102.66 o 
   3  19  13       43.13       -6.86     98.34 o 
   4  19  13      183.89     -159.57    215.74 o 
   0  20  13     1091.03     1090.70    145.04 o 
   1  20  13      283.01      322.22    199.84 o 
   2  20  13      694.37      722.75     85.12 o 
   3  20  13      119.48       16.83    101.37 o 
   4  20  13      655.11      717.68     94.14 o 
   1  21  13       65.65       29.97    102.29 o 
   2  21  13      238.60      202.84     84.96 o 
   3  21  13      111.01       41.31    110.35 o 
   0  22  13     1698.53     1795.62    112.94 o 
   1  22  13      423.61      284.92    118.74 o 
   2  22  13      483.99      457.14     90.49 o 
   0   0  14      955.77      885.05     57.52 o 
   1   0  14     4565.28     4566.26     92.62 o 
   2   0  14      144.28       76.23     47.20 o 
   3   0  14      127.23      147.94    159.75 o 
   4   0  14      343.18      324.82     46.37 o 
   5   0  14     4245.38     4474.72    117.19 o 
   6   0  14      608.12      553.14     59.75 o 
   7   0  14     3338.69     3538.89    289.72 o 
   8   0  14      353.53      375.20     73.86 o 
   1   1  14      289.66      289.35     36.64 o 
   2   1  14       84.86        7.72     45.58 o 
   3   1  14       13.39       42.51     61.05 o 
   4   1  14      361.29      376.64     45.13 o 
   5   1  14      581.69      475.82     51.84 o 
   6   1  14      244.63      246.12     50.19 o 
   7   1  14       18.84      -85.46     85.46 o 
   8   1  14       15.74     -188.32    188.32 o 
   0   2  14      808.28      820.72     42.02 o 
   1   2  14    12603.51    12110.21    226.97 o 
   2   2  14       52.77       -1.93    176.19 o 
   3   2  14     1400.57     1436.92     64.02 o 
   4   2  14        9.27       13.57     39.16 o 
   5   2  14     5084.67     4985.15    246.74 o 
   6   2  14       42.21       73.82     64.09 o 
   7   2  14     3763.30     3717.77    114.52 o 
   8   2  14       28.57     -375.56    375.56 o 
   1   3  14      329.70      358.41     39.42 o 
   2   3  14       91.54      -92.59    109.09 o 
   3   3  14     1820.32     1869.44     63.95 o 
   4   3  14       79.69       27.75     41.17 o 
   5   3  14     6026.18     5909.47    261.93 o 
   6   3  14      682.87      734.82    116.26 o 
   7   3  14        8.72       90.11    133.83 o 
   8   3  14      102.08     -110.33    175.83 o 
   0   4  14      373.19      404.06     97.60 o 
   1   4  14    50568.27    50468.08   2602.00 o 
   2   4  14       13.76       34.71     43.39 o 
   3   4  14    10996.82    10624.51    672.29 o 
   4   4  14      756.00      753.52     87.94 o 
   5   4  14      699.58      793.07     53.90 o 
   6   4  14       96.96      -47.70    132.61 o 
   7   4  14      578.51      716.88     70.43 o 
   8   4  14      331.78      389.08     70.13 o 
   1   5  14     4887.75     4901.60    163.43 o 
   2   5  14       34.43     -100.11    103.78 o 
   3   5  14     2630.77     2466.70    103.32 o 
   4   5  14       27.67      -39.76     71.19 o 
   5   5  14      814.69      866.73     71.29 o 
   6   5  14      107.94        9.43     87.38 o 
   7   5  14     1064.76     1119.14    121.29 o 
   8   5  14      228.58      215.40    169.87 o 
   0   6  14      955.60      952.82     50.38 o 
   1   6  14     9845.83     9714.36    368.33 o 
   2   6  14      545.57      568.81     47.42 o 
   3   6  14    12249.38    12087.75    270.58 o 
   4   6  14       40.59       16.73     55.39 o 
   5   6  14     5514.26     5097.75    303.49 o 
   6   6  14       73.78       32.34     73.50 o 
   7   6  14     1286.96     1173.23     86.18 o 
   8   6  14        0.85      -46.90    178.15 o 
   1   7  14     2691.88     2770.49    185.07 o 
   2   7  14      103.60       32.87     64.07 o 
   3   7  14      485.50      597.63     72.60 o 
   4   7  14        0.04      -90.76    107.14 o 
   5   7  14      319.93      244.70     99.08 o 
   6   7  14      307.33      186.28    256.09 o 
   7   7  14      808.76      755.24    113.56 o 
   8   7  14      190.15      267.40     73.79 o 
   0   8  14      199.74      154.40     41.04 o 
   1   8  14       21.50      -65.87     87.76 o 
   2   8  14      837.37      790.92     57.97 o 
   3   8  14     5573.98     5581.45    122.45 o 
   4   8  14       41.59       49.83    110.08 o 
   5   8  14     7597.75     7290.97    148.49 o 
   6   8  14      188.30      223.49    114.92 o 
   7   8  14      882.93      740.81     79.38 o 
   8   8  14      707.35      822.11     82.96 o 
   1   9  14      114.93      140.57     43.26 o 
   2   9  14      127.46      201.49     47.77 o 
   3   9  14     2531.71     2725.55     88.46 o 
   4   9  14      154.34      226.53    122.85 o 
   5   9  14     1593.75     1617.71    125.52 o 
   6   9  14      305.43      167.76     82.05 o 
   7   9  14       54.04       15.19     85.37 o 
   8   9  14      109.86      216.04    347.76 o 
   0  10  14       14.03      -21.04    105.72 o 
   1  10  14      186.02      149.47     71.28 o 
   2  10  14        0.22       33.71    111.41 o 
   3  10  14     1737.64     1754.44     76.20 o 
   4  10  14        0.28      -26.52    136.87 o 
   5  10  14     1382.91     1482.31     77.09 o 
   6  10  14       49.39       67.25    153.12 o 
   7  10  14      284.93      265.22    117.54 o 
   1  11  14     2594.83     2677.86     89.56 o 
   2  11  14      314.29      381.23    270.57 o 
   3  11  14     7065.78     6992.12    201.95 o 
   4  11  14      607.47      700.58    113.17 o 
   5  11  14     1990.40     1827.20     90.33 o 
   6  11  14      569.15      630.77    118.75 o 
   7  11  14       31.12       46.82    175.29 o 
   0  12  14      322.46      155.68    149.58 o 
   1  12  14     5549.79     5620.14    172.61 o 
   2  12  14        4.69     -181.63    201.59 o 
   3  12  14      633.08      651.36     61.50 o 
   4  12  14      563.42      768.37    189.30 o 
   5  12  14      264.21      137.59     75.56 o 
   6  12  14      148.13       21.79     67.16 o 
   7  12  14       41.03     -210.08    210.08 o 
   1  13  14       11.47       68.13     62.90 o 
   2  13  14       79.76       61.96    112.78 o 
   3  13  14      355.77      170.47    135.71 o 
   4  13  14        2.28       30.02    116.00 o 
   5  13  14      450.85      590.08    271.46 o 
   6  13  14        0.93     -114.44    173.04 o 
   7  13  14      690.74      770.85     84.78 o 
   0  14  14        8.13       28.95    135.12 o 
   1  14  14     3221.34     3375.34    138.37 o 
   2  14  14        0.17     -140.52    140.52 o 
   3  14  14      768.16      859.98     90.94 o 
   4  14  14      118.25       34.90     72.19 o 
   5  14  14       97.61      213.20     80.81 o 
   6  14  14       74.10      -96.70    169.81 o 
   1  15  14      522.64      535.83    107.46 o 
   2  15  14      118.39      -38.09    152.95 o 
   3  15  14      833.99      827.04     81.28 o 
   4  15  14       56.46      162.64     96.71 o 
   5  15  14        8.03      -20.33    366.00 o 
   6  15  14      235.73      -35.77    192.09 o 
   0  16  14        7.06       13.68     70.44 o 
   1  16  14     1148.69     1177.20     82.09 o 
   2  16  14       11.45       46.79     61.05 o 
   3  16  14       41.21      -75.93    101.11 o 
   4  16  14      136.19      230.52     89.73 o 
   5  16  14      436.84      265.03    403.54 o 
   6  16  14        7.35        4.00    102.03 o 
   1  17  14      208.51      -37.29    179.60 o 
   2  17  14       20.61     -162.00    162.00 o 
   3  17  14       67.25       48.39    163.39 o 
   4  17  14       10.61     -152.64    257.80 o 
   5  17  14      456.67      496.03    205.89 o 
   0  18  14       76.24       70.77    284.21 o 
   1  18  14     1181.98     1436.29     95.77 o 
   2  18  14        5.45     -106.30    106.30 o 
   3  18  14       12.53       17.48    198.19 o 
   4  18  14        5.50       51.57    183.42 o 
   5  18  14       81.99       73.48    207.86 o 
   1  19  14      666.84      790.10     84.39 o 
   2  19  14        9.22      137.07     98.30 o 
   3  19  14     1285.77     1150.01    157.39 o 
   4  19  14       50.37      -44.51     95.08 o 
   0  20  14        9.60      -95.05    273.82 o 
   1  20  14       29.32      105.55    191.38 o 
   2  20  14        9.45       27.81    185.71 o 
   3  20  14       25.67     -186.33    186.33 o 
   1  21  14      101.48      122.26     77.06 o 
   2  21  14        6.57      -89.64     89.64 o 
   0  22  14       32.82      -69.43    108.29 o 
   1   1  15       26.52      -26.79    121.42 o 
   2   1  15      642.49      662.19    307.61 o 
   3   1  15       10.79      -50.82     50.82 o 
   4   1  15       88.12       23.90    122.49 o 
   5   1  15      839.18      985.82    122.65 o 
   6   1  15      384.79      404.25    316.40 o 
   7   1  15     4318.85     4212.85    122.96 o 
   8   1  15      296.22      139.03    178.81 o 
   0   2  15    12917.43    12916.61    465.41 o 
   1   2  15     6132.80     5795.45    124.15 o 
   2   2  15     2854.84     2663.44     70.24 o 
   3   2  15      194.29      210.30    134.23 o 
   4   2  15      575.56      542.92     65.91 o 
   5   2  15      321.39      323.12    135.82 o 
   6   2  15      109.62       -1.27    161.28 o 
   7   2  15      349.63      460.80     68.87 o 
   8   2  15       32.11     -129.37    201.39 o 
   1   3  15     2326.26     2257.95     63.63 o 
   2   3  15      462.91      515.05     43.62 o 
   3   3  15     2074.89     2057.01     71.35 o 
   4   3  15     1617.89     1600.24    151.78 o 
   5   3  15       10.66      -77.63    178.66 o 
   6   3  15     1333.46     1404.98     78.73 o 
   7   3  15      333.20       64.36    169.85 o 
   8   3  15      568.96      701.56     78.21 o 
   0   4  15     5204.17     5089.53    107.14 o 
   1   4  15     1212.64     1168.47     52.04 o 
   2   4  15     2153.26     2027.59    118.45 o 
   3   4  15     2364.13     2348.91     73.13 o 
   4   4  15      156.86      233.80    137.48 o 
   5   4  15        2.58      -24.93    124.18 o 
   6   4  15      148.66      132.89    197.99 o 
   7   4  15      181.39        6.50     87.23 o 
   8   4  15      306.21      110.79    193.43 o 
   1   5  15     1634.91     1591.74     88.82 o 
   2   5  15     2048.21     2004.02    159.15 o 
   3   5  15     2044.95     1935.54    112.06 o 
   4   5  15     2765.32     2784.77    164.66 o 
   5   5  15       14.95       32.26    119.54 o 
   6   5  15      908.62      976.23     69.84 o 
   7   5  15       83.77      139.92     64.91 o 
   8   5  15      451.56      513.94     81.00 o 
   0   6  15        6.24      -91.72    102.39 o 
   1   6  15      151.03      131.47     39.57 o 
   2   6  15      602.95      565.08     47.88 o 
   3   6  15     2300.58     2386.52    105.03 o 
   4   6  15       64.56      -30.02    121.87 o 
   5   6  15     1510.03     1428.60     71.83 o 
   6   6  15     1611.72     1460.40    159.00 o 
   7   6  15       19.81       17.84    164.39 o 
   8   6  15     1031.36      939.08     87.43 o 
   1   7  15      447.50      414.88     47.08 o 
   2   7  15      385.59      301.90     46.06 o 
   3   7  15        3.57      -32.37    108.92 o 
   4   7  15        7.91      -59.33     59.33 o 
   5   7  15      582.57      498.32    216.64 o 
   6   7  15       32.99       88.57    149.25 o 
   7   7  15      992.70      999.75    101.74 o 
   8   7  15       41.97      -26.46    169.84 o 
   0   8  15       13.60      -53.79     53.79 o 
   1   8  15      214.97      192.28     45.75 o 
   2   8  15      180.16      119.89     64.28 o 
   3   8  15     3887.24     3911.49    151.38 o 
   4   8  15      494.21      579.50    109.06 o 
   5   8  15      930.85      893.06    114.77 o 
   6   8  15      310.15      226.64     88.43 o 
   7   8  15        5.32      -86.17    146.94 o 
   1   9  15      230.62      228.00    141.08 o 
   2   9  15       23.06      -73.35    122.21 o 
   3   9  15      125.32      183.11     49.47 o 
   4   9  15      576.35      577.65     88.86 o 
   5   9  15     1160.89     1270.61    200.64 o 
   6   9  15      360.72      203.27    137.05 o 
   7   9  15     1050.20     1134.82    113.97 o 
   0  10  15     1831.93     2001.08     73.82 o 
   1  10  15     6241.94     5979.92    207.49 o 
   2  10  15     1164.13     1280.05     68.02 o 
   3  10  15     3591.99     3452.37    222.28 o 
   4  10  15     1892.07     1792.61     78.04 o 
   5  10  15      499.60      393.58    186.84 o 
   6  10  15      111.90       -1.68    137.43 o 
   7  10  15      182.81       88.20     94.70 o 
   1  11  15       94.84       83.33     72.79 o 
   2  11  15        0.52      -71.79     71.79 o 
   3  11  15      289.11      346.62    114.05 o 
   4  11  15      300.30      283.68    111.23 o 
   5  11  15      221.85      224.25     63.46 o 
   6  11  15      251.22      129.75    160.07 o 
   7  11  15        6.58      -41.99     72.14 o 
   0  12  15     2629.86     2691.15     86.62 o 
   1  12  15     4416.89     4367.20    113.82 o 
   2  12  15     2137.88     1992.56     83.81 o 
   3  12  15     3151.39     3373.77     98.97 o 
   4  12  15     1290.39     1182.94     77.88 o 
   5  12  15     1280.97     1345.20     81.25 o 
   6  12  15       19.59        4.88    168.87 o 
   7  12  15      470.73      389.64    104.47 o 
   1  13  15        8.95      -42.16    148.32 o 
   2  13  15       88.11       66.65     72.20 o 
   3  13  15      355.97      304.94    119.51 o 
   4  13  15     1267.92     1446.98    116.34 o 
   5  13  15        0.61     -170.72    170.72 o 
   6  13  15      719.52      902.39     82.89 o 
   0  14  15       84.59      -54.43    143.03 o 
   1  14  15      515.47      520.97     62.65 o 
   2  14  15      745.77      843.07     96.89 o 
   3  14  15     3135.79     3260.53    202.67 o 
   4  14  15      502.06      522.35     78.15 o 
   5  14  15     1758.02     1739.11    111.98 o 
   6  14  15     1159.62     1228.07    229.54 o 
   1  15  15      845.02      894.23    165.49 o 
   2  15  15      163.29      206.60     78.24 o 
   3  15  15      223.19      241.69     68.29 o 
   4  15  15       13.19       44.96     67.72 o 
   5  15  15      128.70      169.43    184.26 o 
   6  15  15      118.67      102.62    101.91 o 
   0  16  15     1024.91      949.33     83.13 o 
   1  16  15     1427.76     1712.01    228.53 o 
   2  16  15      635.12      782.45     94.25 o 
   3  16  15      552.76      508.35     79.72 o 
   4  16  15      310.85      110.44     75.13 o 
   5  16  15      536.87      594.96     84.72 o 
   1  17  15      175.69      192.12     94.94 o 
   2  17  15      283.39      184.23    187.46 o 
   3  17  15      387.66      165.59    213.10 o 
   4  17  15      636.35      707.24     85.60 o 
   5  17  15       86.06       38.70     94.59 o 
   0  18  15     3080.05     3260.07    148.70 o 
   1  18  15     3013.41     3242.59    120.90 o 
   2  18  15     1090.07     1186.57     90.20 o 
   3  18  15      269.26      254.02    100.86 o 
   4  18  15      637.00      754.49    143.50 o 
   1  19  15        9.51      -78.28    106.19 o 
   2  19  15       90.44      -56.52    104.28 o 
   3  19  15        0.46      -33.84    101.53 o 
   4  19  15      217.99       99.05    111.18 o 
   0  20  15     2562.10     2925.48    121.63 o 
   1  20  15     2504.69     2421.96    118.12 o 
   2  20  15      960.19     1052.27    100.65 o 
   3  20  15      376.00      115.44    201.02 o 
   1  21  15      218.10       46.41    215.19 o 
   0   0  16   107033.09   105317.92   1075.73 o 
   1   0  16      136.62      189.62     67.69 o 
   2   0  16    27000.46    26677.97    551.13 o 
   3   0  16     1281.50     1400.80     78.76 o 
   4   0  16     4018.23     3923.32    195.89 o 
   5   0  16      926.45      804.66     76.18 o 
   6   0  16      910.39      840.34    122.40 o 
   7   0  16        7.38     -156.30    156.30 o 
   8   0  16     1660.65     1634.40     99.44 o 
   1   1  16      187.79      162.36     40.12 o 
   2   1  16     4408.00     4103.75     90.53 o 
   3   1  16      101.02       33.05     53.98 o 
   4   1  16     1068.76     1007.92     59.97 o 
   5   1  16      329.90      220.66     91.58 o 
   6   1  16      256.13      343.26    100.54 o 
   7   1  16      189.78     -134.28    398.01 o 
   8   1  16      256.26      259.48     78.25 o 
   0   2  16    17260.25    16991.76    290.91 o 
   1   2  16     1328.81     1274.77     56.46 o 
   2   2  16     8542.41     7983.64    196.74 o 
   3   2  16       49.61       48.77    112.16 o 
   4   2  16     5246.75     5312.66    111.00 o 
   5   2  16      321.44      370.89     51.07 o 
   6   2  16     4141.67     4397.57    128.49 o 
   7   2  16       37.20      -86.93     86.93 o 
   8   2  16     1786.02     2065.84    103.42 o 
   1   3  16       23.04     -108.90    108.90 o 
   2   3  16     2117.62     2101.65     66.72 o 
   3   3  16        3.82       -9.16     65.44 o 
   4   3  16       97.33      143.06     78.75 o 
   5   3  16      302.03      273.79     83.20 o 
   6   3  16     1191.59     1214.93     76.49 o 
   7   3  16      414.15      484.20     68.96 o 
   8   3  16       84.31     -193.02    193.02 o 
   0   4  16       52.68      -54.49     54.77 o 
   1   4  16      430.39      310.98    119.49 o 
   2   4  16     1730.70     1553.44     83.90 o 
   3   4  16       10.25       18.51     42.20 o 
   4   4  16     2811.86     2931.01    150.69 o 
   5   4  16       41.50      -22.94    141.63 o 
   6   4  16     3637.37     3731.96    163.80 o 
   7   4  16      644.67      735.47     73.53 o 
   8   4  16      270.90      417.72    122.60 o 
   1   5  16       10.55       19.84     68.08 o 
   2   5  16       18.52       16.96    100.83 o 
   3   5  16        0.72      -44.09     98.49 o 
   4   5  16     1142.33     1194.49     61.95 o 
   5   5  16      591.41      712.10     63.76 o 
   6   5  16      816.58      704.32     70.53 o 
   7   5  16       84.95      -39.11    143.04 o 
   8   5  16       36.01       27.39    158.63 o 
   0   6  16      123.79      146.01     40.33 o 
   1   6  16       77.28       40.69     96.73 o 
   2   6  16     1377.81     1485.56     63.38 o 
   3   6  16        1.37       -8.05    130.94 o 
   4   6  16     3066.13     2983.32    164.23 o 
   5   6  16        6.04       23.08    128.96 o 
   6   6  16     1683.41     1597.53    168.32 o 
   7   6  16       77.16       44.34     89.05 o 
   1   7  16        6.01      -40.29     95.01 o 
   2   7  16     2616.28     2561.86    154.39 o 
   3   7  16        0.70      -45.87     98.90 o 
   4   7  16     5399.27     5130.57    364.01 o 
   5   7  16      816.64      910.29     68.89 o 
   6   7  16      459.82      404.35     70.67 o 
   7   7  16      371.08      -65.41    213.34 o 
   0   8  16    10379.42    10692.50    339.34 o 
   1   8  16      117.52       19.77     56.76 o 
   2   8  16     7944.63     8292.96    242.61 o 
   3   8  16        1.23      -46.58    147.61 o 
   4   8  16     1650.54     1693.02    163.73 o 
   5   8  16       14.03     -165.56    197.46 o 
   6   8  16       78.07      -66.27    218.71 o 
   7   8  16      110.29      193.68     92.81 o 
   1   9  16      128.81       41.37     65.05 o 
   2   9  16        8.26       19.53     72.46 o 
   3   9  16      210.40       71.29     66.32 o 
   4   9  16       42.88       90.67     66.62 o 
   5   9  16        1.05       33.73     72.29 o 
   6   9  16      307.07      240.93    141.93 o 
   7   9  16      140.79      196.82    121.65 o 
   0  10  16     5732.29     5751.80    119.88 o 
   1  10  16       46.18      -63.09    131.38 o 
   2  10  16     4964.39     4894.28    138.12 o 
   3  10  16       89.99      115.15    146.18 o 
   4  10  16     2526.64     2393.50    126.11 o 
   5  10  16       21.11     -122.75    170.72 o 
   6  10  16      263.72      167.06     86.25 o 
   7  10  16       40.12       95.29    170.20 o 
   1  11  16       17.08       61.28     57.60 o 
   2  11  16      210.19      175.21    113.40 o 
   3  11  16       12.98     -173.72    173.72 o 
   4  11  16       34.68       76.25    108.26 o 
   5  11  16      333.32      367.31     67.84 o 
   6  11  16      165.58       54.03    112.92 o 
   7  11  16      162.99       96.14    188.27 o 
   0  12  16      452.19      448.60     59.13 o 
   1  12  16      479.14      524.57     61.37 o 
   2  12  16      238.49      188.01     56.68 o 
   3  12  16       36.87      -75.80    213.97 o 
   4  12  16     1341.54     1191.97     82.90 o 
   5  12  16        1.27     -124.03    141.99 o 
   6  12  16     1167.81     1165.98     90.35 o 
   1  13  16      147.31      -14.61    127.14 o 
   2  13  16     1138.61     1158.00     81.04 o 
   3  13  16       70.12     -123.07    173.94 o 
   4  13  16      707.87      670.73     78.59 o 
   5  13  16      237.81       73.21    110.29 o 
   6  13  16      319.18      384.91     76.43 o 
   0  14  16       51.55       22.38    100.80 o 
   1  14  16       22.26       13.49    140.17 o 
   2  14  16       17.10       11.04    148.30 o 
   3  14  16       87.71      339.17    182.96 o 
   4  14  16      113.46       80.55     78.21 o 
   5  14  16       78.21       29.43    167.95 o 
   6  14  16      206.36      268.00    137.91 o 
   1  15  16        2.78       13.49     85.87 o 
   2  15  16     1898.26     1864.70    121.01 o 
   3  15  16        5.32      -62.52     85.93 o 
   4  15  16     1597.22     1416.20     99.27 o 
   5  15  16      807.72      926.00     85.38 o 
   0  16  16     1695.55     1831.15     97.87 o 
   1  16  16       44.27      -65.77     90.88 o 
   2  16  16      150.21     -207.93    207.93 o 
   3  16  16      319.08      290.60     75.89 o 
   4  16  16       24.55     -192.26    200.12 o 
   5  16  16       63.93      -68.23    232.83 o 
   1  17  16       16.63     -115.59    148.74 o 
   2  17  16      108.28      134.39     98.20 o 
   3  17  16       26.53      -99.00     99.00 o 
   4  17  16      369.22      252.59    119.62 o 
   0  18  16      631.95      801.43     86.98 o 
   1  18  16      124.68       -9.75    110.33 o 
   2  18  16      261.86      317.27    138.99 o 
   3  18  16       23.57     -136.09    268.02 o 
   4  18  16       66.02     -132.69    198.10 o 
   1  19  16        5.29     -107.80    199.84 o 
   2  19  16      559.16      603.88     90.45 o 
   3  19  16       49.14      -60.43    247.10 o 
   0  20  16     2234.23     2388.67    122.20 o 
   1  20  16       12.88       10.21    185.34 o 
   2  20  16      431.36      601.58    301.30 o 
   1   1  17      318.58      246.84    154.92 o 
   2   1  17     1658.60     1678.62    110.97 o 
   3   1  17      882.02      868.63     59.20 o 
   4   1  17      800.37      821.36     57.66 o 
   5   1  17     2424.29     2525.19     91.52 o 
   6   1  17       35.39      -11.04     59.93 o 
   7   1  17      648.89      617.98     76.26 o 
   8   1  17      194.06      244.56    116.48 o 
   0   2  17     3001.15     2931.00     73.49 o 
   1   2  17     2071.61     1986.96     67.07 o 
   2   2  17       48.65       82.81     57.56 o 
   3   2  17      880.79      836.25     58.44 o 
   4   2  17      355.05      245.56    100.16 o 
   5   2  17        7.09       84.37    127.31 o 
   6   2  17       70.76       50.36     75.14 o 
   7   2  17      228.14      102.94     87.83 o 
   8   2  17      242.81      224.68    169.09 o 
   1   3  17      243.68      270.98     43.46 o 
   2   3  17       31.40      -66.67     77.44 o 
   3   3  17        1.70      -46.12     46.12 o 
   4   3  17      411.77      417.50    247.29 o 
   5   3  17        4.93      -11.96    136.43 o 
   6   3  17     1548.73     1632.34    102.39 o 
   7   3  17      208.60       12.13    174.31 o 
   0   4  17      197.16      120.13    122.56 o 
   1   4  17       20.07      -55.88    147.65 o 
   2   4  17      498.42      528.49     45.88 o 
   3   4  17      132.49       62.42     50.54 o 
   4   4  17      126.23      115.03     63.72 o 
   5   4  17       10.00      -31.32    124.85 o 
   6   4  17      174.95      218.81     93.01 o 
   7   4  17       26.96       15.02     82.93 o 
   1   5  17      184.94      150.73     55.72 o 
   2   5  17        5.30       60.05     40.65 o 
   3   5  17       77.07       -8.86     59.44 o 
   4   5  17       56.96       42.57    101.22 o 
   5   5  17      258.82      282.05    138.81 o 
   6   5  17     1885.49     1999.07    100.70 o 
   7   5  17       31.07      -32.69    102.17 o 
   0   6  17     6395.49     5965.27    158.27 o 
   1   6  17     2659.97     2755.81    157.68 o 
   2   6  17     5191.85     5051.81    108.90 o 
   3   6  17      974.32     1050.17     61.23 o 
   4   6  17      326.39      230.64    272.98 o 
   5   6  17       22.95       32.70     73.76 o 
   6   6  17       50.54     -157.21    217.41 o 
   7   6  17      165.36       -5.94    159.11 o 
   1   7  17      196.20     -127.37    129.18 o 
   2   7  17      929.70     1013.16     60.22 o 
   3   7  17      458.68      401.18     59.50 o 
   4   7  17      659.43      610.76     58.17 o 
   5   7  17     1093.66      947.50     75.59 o 
   6   7  17       37.27       72.36    202.98 o 
   7   7  17      158.28      231.77    209.07 o 
   0   8  17     3700.00     3634.30    135.41 o 
   1   8  17     3377.53     3419.71     87.25 o 
   2   8  17     2569.95     2596.94     84.97 o 
   3   8  17     1531.00     1533.03    109.89 o 
   4   8  17     2029.70     2016.49     91.01 o 
   5   8  17      481.65      463.03     65.01 o 
   6   8  17      538.86      591.29     71.89 o 
   7   8  17       76.19       36.85    160.58 o 
   1   9  17      539.44      577.13     54.32 o 
   2   9  17      853.63      826.37     65.66 o 
   3   9  17     1039.53     1076.20     75.01 o 
   4   9  17      272.43      349.68     60.36 o 
   5   9  17     1592.88     1558.82     89.56 o 
   6   9  17       50.83      160.81     81.82 o 
   7   9  17      155.31      118.51     92.30 o 
   0  10  17       22.83       20.55     59.10 o 
   1  10  17      561.89      434.60     59.56 o 
   2  10  17      600.80      567.96    103.95 o 
   3  10  17      992.63      889.01     81.17 o 
   4  10  17     4064.77     4163.10    410.55 o 
   5  10  17     2076.39     1956.91     94.61 o 
   6  10  17      710.16      607.14     95.47 o 
   7  10  17     1067.52      974.74    133.18 o 
   1  11  17       87.84      132.56     50.93 o 
   2  11  17      471.93      444.12     64.62 o 
   3  11  17        0.15      -54.58    140.85 o 
   4  11  17       32.80       84.75     85.84 o 
   5  11  17        0.35       52.50    102.74 o 
   6  11  17      501.26      515.31    436.86 o 
   0  12  17      729.25      720.33     64.62 o 
   1  12  17      491.22      652.18     66.18 o 
   2  12  17      889.86      825.98     74.05 o 
   3  12  17      477.16      235.66    145.52 o 
   4  12  17     1139.41     1158.83     90.11 o 
   5  12  17     1052.70     1203.96     87.37 o 
   6  12  17      283.17      312.24     74.92 o 
   1  13  17      384.75      465.66    204.95 o 
   2  13  17     1212.86     1096.94    105.87 o 
   3  13  17      402.76      610.19     73.77 o 
   4  13  17       10.97     -195.92    273.08 o 
   5  13  17      563.25      498.98     80.11 o 
   6  13  17      523.61      664.91     83.61 o 
   0  14  17     6904.38     6858.49    151.46 o 
   1  14  17     2571.38     2804.72    104.84 o 
   2  14  17     2433.51     2400.27    105.66 o 
   3  14  17      912.52     1033.99    103.19 o 
   4  14  17       91.87      170.27    136.74 o 
   5  14  17      238.84      260.15     74.86 o 
   1  15  17        0.06     -174.99    174.99 o 
   2  15  17       35.72      -46.92    174.17 o 
   3  15  17       64.88       56.93    172.94 o 
   4  15  17        5.93      -19.75    151.53 o 
   5  15  17        0.01       14.77     88.02 o 
   0  16  17     4453.23     4321.21    149.78 o 
   1  16  17     2159.15     2102.14    107.68 o 
   2  16  17     2884.49     2801.43    123.18 o 
   3  16  17      463.09      452.69     83.87 o 
   4  16  17      341.02      278.15     81.12 o 
   1  17  17      220.74      191.09     94.69 o 
   2  17  17      464.98      308.95    238.50 o 
   3  17  17      298.87      226.46    107.49 o 
   4  17  17       29.27     -140.16    202.86 o 
   0  18  17      471.83      327.39    265.28 o 
   1  18  17      133.79       34.42    106.34 o 
   2  18  17      817.39      905.99     94.09 o 
   3  18  17       40.13      117.42    187.02 o 
   1  19  17       15.06      -90.08    100.19 o 
   2  19  17        5.56       20.97    206.17 o 
   0  20  17      205.66      324.65    184.97 o 
   1  20  17       54.81     -167.83    334.58 o 
   0   0  18      172.45      211.34     54.13 o 
   1   0  18      378.73      434.42     55.87 o 
   2   0  18        2.40       14.01     90.47 o 
   3   0  18     2334.83     2560.14     82.15 o 
   4   0  18      164.97      114.78    142.17 o 
   5   0  18     3059.80     3334.17    135.88 o 
   6   0  18      134.85      134.32     67.46 o 
   7   0  18      781.95      828.89    119.04 o 
   1   1  18      419.91      444.60     50.64 o 
   2   1  18       35.89       47.65     53.25 o 
   3   1  18      200.30      171.15    140.98 o 
   4   1  18      236.69      255.37     65.90 o 
   5   1  18      179.42      153.32     61.24 o 
   6   1  18      384.36      365.00     65.26 o 
   7   1  18        8.89      103.48    112.87 o 
   0   2  18       86.27      109.13     55.22 o 
   1   2  18     3325.19     3190.18     84.25 o 
   2   2  18      146.67      113.58     53.29 o 
   3   2  18     4182.79     4189.77    100.11 o 
   4   2  18       85.94      -81.45    135.89 o 
   5   2  18     2935.11     3056.70    118.83 o 
   6   2  18        1.40     -102.81    102.81 o 
   7   2  18      870.16      882.83     85.97 o 
   1   3  18     1486.39     1434.31    148.79 o 
   2   3  18        8.16       -9.73    116.01 o 
   3   3  18     1973.97     2168.90    105.91 o 
   4   3  18       34.37      -77.34    140.20 o 
   5   3  18     1059.56      965.05    136.62 o 
   6   3  18      639.70      697.07     72.45 o 
   7   3  18       14.10      -73.45    177.23 o 
   0   4  18        4.37      -86.54    146.17 o 
   1   4  18    21100.19    20417.69    557.62 o 
   2   4  18       75.82       -0.93    120.36 o 
   3   4  18     7984.98     7860.23    341.35 o 
   4   4  18      994.12     1058.36    100.09 o 
   5   4  18      439.01      409.85     62.94 o 
   6   4  18        8.99     -127.36    127.36 o 
   7   4  18      239.05        0.35    197.65 o 
   1   5  18      170.32      158.14     60.71 o 
   2   5  18      241.58      288.89     44.73 o 
   3   5  18      317.72      299.84     51.00 o 
   4   5  18       13.34       93.59    118.35 o 
   5   5  18        8.81       18.31    130.30 o 
   6   5  18      137.92      -33.14    203.73 o 
   7   5  18      569.61      645.01     76.64 o 
   0   6  18      330.05      344.89     46.98 o 
   1   6  18     7049.52     7139.05    481.57 o 
   2   6  18      446.49      432.49    207.10 o 
   3   6  18     6585.16     6383.78    135.69 o 
   4   6  18      175.97      167.36     77.44 o 
   5   6  18     2205.83     2244.86    111.76 o 
   6   6  18       54.00     -171.14    171.14 o 
   7   6  18      842.45      828.22     89.09 o 
   1   7  18      157.86       51.37    120.61 o 
   2   7  18       83.98      142.34     88.54 o 
   3   7  18      151.76       84.98     70.23 o 
   4   7  18      113.73       12.72    147.05 o 
   5   7  18       10.27      -87.64    142.60 o 
   6   7  18      628.02      617.47     70.87 o 
   7   7  18      707.69      615.80    116.10 o 
   0   8  18      461.95      475.05     52.35 o 
   1   8  18      236.83      110.40     66.28 o 
   2   8  18      516.22      387.75     58.13 o 
   3   8  18     2380.08     2410.78    112.40 o 
   4   8  18       50.96       61.87     93.48 o 
   5   8  18     3303.73     3309.13    285.00 o 
   6   8  18      292.22      234.41    101.39 o 
   7   8  18     1134.29     1137.51     92.60 o 
   1   9  18      445.79      421.49     56.27 o 
   2   9  18        5.76      164.70    189.54 o 
   3   9  18     1177.89     1281.45    140.74 o 
   4   9  18       31.21       -3.28    192.82 o 
   5   9  18      461.31      356.02     73.41 o 
   6   9  18      136.75      -82.94    173.47 o 
   0  10  18      530.96      610.70     54.11 o 
   1  10  18      233.75      313.83     54.88 o 
   2  10  18       30.79       31.02     74.83 o 
   3  10  18      789.30      884.07     78.99 o 
   4  10  18        0.70        7.76    106.13 o 
   5  10  18      827.77      812.76    103.34 o 
   6  10  18      236.38      182.52    106.45 o 
   1  11  18     1260.28     1264.20     82.33 o 
   2  11  18       41.07      -54.07    133.51 o 
   3  11  18     2566.23     2377.89    174.10 o 
   4  11  18      448.07      401.62    145.14 o 
   5  11  18      900.19      873.94     87.46 o 
   6  11  18      582.36      636.99     82.34 o 
   0  12  18       22.82       27.06    143.00 o 
   1  12  18     3186.01     3171.71    206.82 o 
   2  12  18        0.89     -120.68    129.48 o 
   3  12  18      320.84      324.32    117.63 o 
   4  12  18      157.41      -57.68    173.51 o 
   5  12  18        5.09     -102.39    188.55 o 
   6  12  18       15.03     -101.12    185.61 o 
   1  13  18       17.25      100.38    134.44 o 
   2  13  18       13.44       29.82    285.37 o 
   3  13  18      231.95       34.59    179.92 o 
   4  13  18       15.03     -125.23    125.23 o 
   5  13  18      304.22      168.50    187.44 o 
   0  14  18        1.90       38.41    158.31 o 
   1  14  18     1660.72     1595.71     98.71 o 
   2  14  18       37.52      118.54     69.44 o 
   3  14  18      149.59       66.77    169.26 o 
   4  14  18        0.27     -106.11    106.11 o 
   5  14  18       11.17      -83.76    152.51 o 
   1  15  18      185.10       29.52    190.05 o 
   2  15  18        0.30      -62.60    114.55 o 
   3  15  18      434.81      546.26    158.53 o 
   4  15  18       34.95      -57.39    115.50 o 
   0  16  18        3.60     -165.61    165.61 o 
   1  16  18      851.14     1059.42     89.97 o 
   2  16  18       14.67      -75.43    101.45 o 
   3  16  18       32.85       22.02    100.54 o 
   4  16  18      228.78      380.30    139.33 o 
   1  17  18      198.94        1.10    113.08 o 
   2  17  18      189.64      161.35    100.24 o 
   3  17  18      173.34      415.81    190.92 o 
   0  18  18      200.33      -35.57    205.49 o 
   1  18  18      460.81      464.34    122.67 o 
   2  18  18        0.09      -82.73     95.65 o 
   1  19  18      313.35      197.79    373.08 o 
   1   1  19      472.53      526.70     52.31 o 
   2   1  19        4.76        6.78     60.44 o 
   3   1  19       23.88      -72.20     72.20 o 
   4   1  19       85.23       56.94     68.98 o 
   5   1  19     1241.89     1293.23     93.21 o 
   6   1  19        3.79     -103.69    187.65 o 
   7   1  19     1293.42     1522.68     93.86 o 
   0   2  19     3754.79     3669.47    128.22 o 
   1   2  19     2901.38     2758.77    111.84 o 
   2   2  19     1417.32     1220.94     66.31 o 
   3   2  19       14.38      -25.95     59.25 o 
   4   2  19      703.14      600.43    120.08 o 
   5   2  19      113.45       81.77     74.16 o 
   6   2  19      154.95      107.65    174.14 o 
   7   2  19      103.30      182.88     72.11 o 
   1   3  19      263.71      201.22    153.04 o 
   2   3  19      698.19      686.16     56.76 o 
   3   3  19     1372.15     1379.03     89.08 o 
   4   3  19     1274.97     1256.26    129.90 o 
   5   3  19      529.33      530.15     70.71 o 
   6   3  19      553.35      434.25     78.25 o 
   7   3  19       35.37      -95.06     95.06 o 
   0   4  19      462.72      500.33     96.40 o 
   1   4  19      859.48      798.94     59.22 o 
   2   4  19      995.20     1017.70     83.44 o 
   3   4  19      484.31      536.89     56.88 o 
   4   4  19      916.59     1004.42     78.02 o 
   5   4  19      181.81     -185.25    185.25 o 
   6   4  19      114.24     -187.48    187.48 o 
   7   4  19      218.48      149.93    175.77 o 
   1   5  19      234.43      217.21     47.57 o 
   2   5  19      300.78      259.68     49.30 o 
   3   5  19     1029.11     1072.31     64.59 o 
   4   5  19     1928.46     2097.68     90.59 o 
   5   5  19      370.68      359.86    148.84 o 
   6   5  19      958.21      880.38     81.98 o 
   7   5  19       40.33       18.85    159.76 o 
   0   6  19      122.61      147.65     84.70 o 
   1   6  19       32.94      -40.64     60.55 o 
   2   6  19      168.50       82.35     69.00 o 
   3   6  19      657.45      736.17     67.73 o 
   4   6  19      390.92      283.03    135.27 o 
   5   6  19     2130.91     2224.45     96.95 o 
   6   6  19     1250.81     1217.33     93.06 o 
   7   6  19      122.48      105.12    207.85 o 
   1   7  19        8.12      -24.08    129.30 o 
   2   7  19      164.98       86.66     74.42 o 
   3   7  19       61.16       71.95     77.24 o 
   4   7  19        0.96       -1.83     77.70 o 
   5   7  19      633.68      638.87     75.65 o 
   6   7  19      193.88      245.93    104.55 o 
   0   8  19       74.97       -9.64     65.52 o 
   1   8  19      854.95      901.93     82.96 o 
   2   8  19       78.46      -92.31     92.31 o 
   3   8  19      501.16      592.35     64.01 o 
   4   8  19      136.20     -193.84    193.84 o 
   5   8  19      821.00      843.64     75.79 o 
   6   8  19      411.08      480.19    108.81 o 
   1   9  19      214.49      418.48    278.49 o 
   2   9  19      803.84      813.35     75.86 o 
   3   9  19      282.25      288.56    129.69 o 
   4   9  19      486.66      494.69     76.01 o 
   5   9  19      357.93      388.37     73.34 o 
   6   9  19        8.47     -107.94    123.14 o 
   0  10  19     4865.73     4873.00    123.58 o 
   1  10  19     5993.34     6106.83    139.04 o 
   2  10  19      981.04     1171.31     79.72 o 
   3  10  19      422.46      207.81    112.76 o 
   4  10  19      102.73     -133.66    164.57 o 
   5  10  19      110.64       81.39     87.84 o 
   6  10  19       60.98     -103.72    176.01 o 
   1  11  19       62.90      200.49     75.65 o 
   2  11  19       62.23      -14.85     92.44 o 
   3  11  19      297.18      140.89     95.28 o 
   4  11  19      234.32      121.22    107.47 o 
   5  11  19       30.31      114.77    227.68 o 
   6  11  19       84.44       73.98    109.15 o 
   0  12  19     3141.50     2950.16    108.35 o 
   1  12  19     3976.89     4131.79    123.21 o 
   2  12  19      962.97     1002.00    174.58 o 
   3  12  19      761.34      702.27     81.96 o 
   4  12  19      141.18      135.45    100.29 o 
   5  12  19      574.89      632.21    149.48 o 
   1  13  19      355.36      488.03     74.93 o 
   2  13  19      629.05      630.61     80.49 o 
   3  13  19      544.12      594.39     81.46 o 
   4  13  19      597.12      648.72     96.53 o 
   5  13  19      109.78       81.62    177.31 o 
   0  14  19       85.52      -91.59    176.26 o 
   1  14  19      702.04      779.04    116.46 o 
   2  14  19      279.15      147.95     74.27 o 
   3  14  19     1792.28     1847.89    109.72 o 
   4  14  19      192.26      319.18    196.52 o 
   1  15  19        6.42      133.70     82.22 o 
   2  15  19       58.19      108.32     74.13 o 
   3  15  19        9.49       -1.04    181.08 o 
   4  15  19        3.16       -8.68    161.65 o 
   0  16  19       49.25      115.09     69.67 o 
   1  16  19      706.19      681.21     86.87 o 
   2  16  19       99.23     -145.96    244.25 o 
   3  16  19      786.68      811.14     98.61 o 
   1  17  19        9.02      -93.65    179.65 o 
   2  17  19      134.03      167.08     81.72 o 
   3  17  19      265.28       79.21    223.41 o 
   0  18  19     1367.66     1342.38    110.04 o 
   1  18  19     1601.30     1706.35    156.13 o 
   0   0  20    12482.69    11764.32    258.87 o 
   1   0  20      161.93      175.24     87.62 o 
   2   0  20     9641.15     9267.60    217.88 o 
   3   0  20     1974.73     1980.62     87.49 o 
   4   0  20     4885.90     4604.63    230.52 o 
   5   0  20      322.13      325.63     67.59 o 
   6   0  20       40.23       77.00     68.06 o 
   7   0  20       68.13     -185.43    185.43 o 
   1   1  20       58.48       44.00     60.18 o 
   2   1  20      296.36      318.29     54.04 o 
   3   1  20        7.65        2.36    280.95 o 
   4   1  20      467.23      499.94     70.70 o 
   5   1  20      326.84      387.67     79.48 o 
   6   1  20        5.42     -185.29    185.29 o 
   7   1  20       99.83      128.72     90.94 o 
   0   2  20     2761.77     2932.64     88.39 o 
   1   2  20      266.28      224.35     50.32 o 
   2   2  20     5631.97     5832.45    143.64 o 
   3   2  20      395.96      547.14     63.68 o 
   4   2  20     5323.93     5187.11    301.17 o 
   5   2  20       83.42      188.64    105.77 o 
   6   2  20      855.43     1205.08     87.33 o 
   7   2  20        0.50      -54.32    181.62 o 
   1   3  20       18.73      114.01     55.60 o 
   2   3  20        6.56       -4.31    127.47 o 
   3   3  20        3.66      110.30     65.35 o 
   4   3  20      439.92      557.32     72.21 o 
   5   3  20      466.87      480.13     76.75 o 
   6   3  20       17.87      -70.19    172.52 o 
   0   4  20      220.87      107.02    108.03 o 
   1   4  20       51.41       70.85     54.64 o 
   2   4  20     2714.44     2729.05     85.67 o 
   3   4  20        3.45       -4.43    124.87 o 
   4   4  20     3748.30     4073.91    121.41 o 
   5   4  20       11.07     -183.15    236.55 o 
   6   4  20     2413.19     2615.04    108.73 o 
   1   5  20       57.56     -102.28    128.92 o 
   2   5  20     2096.18     2040.02     77.17 o 
   3   5  20       17.90      -68.63     68.63 o 
   4   5  20      341.49      439.67    127.28 o 
   5   5  20      136.49      -27.36    155.59 o 
   6   5  20        4.94       89.65     85.41 o 
   0   6  20     2551.61     2416.13    143.51 o 
   1   6  20       22.10      -45.25    146.82 o 
   2   6  20     2645.21     2633.29     93.31 o 
   3   6  20      167.15       86.42    121.07 o 
   4   6  20     1269.37     1323.91    101.14 o 
   5   6  20       35.97      -75.46    154.34 o 
   6   6  20     1053.34     1047.65     85.73 o 
   1   7  20      120.00      -15.75    134.79 o 
   2   7  20     2525.66     2413.31    169.95 o 
   3   7  20       14.63      -63.93    182.61 o 
   4   7  20     1230.07     1109.18     81.89 o 
   5   7  20      276.18      208.36     95.19 o 
   6   7  20      223.58      171.28     98.23 o 
   0   8  20     9009.15     9216.69    198.04 o 
   1   8  20       31.32      -45.94    160.73 o 
   2   8  20     3207.59     3123.97    119.95 o 
   3   8  20      351.20      477.89    296.29 o 
   4   8  20      141.49      144.84     87.42 o 
   5   8  20      228.92       89.26     97.15 o 
   6   8  20       19.55      -21.43    195.85 o 
   1   9  20       52.87       38.89    131.84 o 
   2   9  20        9.46     -234.55    234.55 o 
   3   9  20      229.81      142.60     84.14 o 
   4   9  20       12.68      -61.82    184.17 o 
   5   9  20       96.31      -42.59    247.38 o 
   6   9  20      582.68      478.93     85.62 o 
   0  10  20     3849.78     3616.02    116.74 o 
   1  10  20       78.34     -143.99    154.38 o 
   2  10  20     1353.30     1355.01    126.77 o 
   3  10  20       31.57      -25.57     66.28 o 
   4  10  20      163.58       76.93    122.31 o 
   5  10  20        2.17     -186.60    248.44 o 
   1  11  20       70.93       68.17     84.68 o 
   2  11  20      519.18      620.65     71.15 o 
   3  11  20       54.95      -23.58    178.17 o 
   4  11  20      170.96     -225.24    225.24 o 
   5  11  20      540.93      442.88     85.65 o 
   0  12  20      224.26      328.02     65.53 o 
   1  12  20      124.99      -57.71    168.66 o 
   2  12  20        5.20      -87.95     87.95 o 
   3  12  20      522.64      515.04     80.69 o 
   4  12  20      612.45      695.37     90.04 o 
   5  12  20       51.50        2.01    104.09 o 
   1  13  20       16.61      152.07     82.43 o 
   2  13  20      342.71      285.67    203.05 o 
   3  13  20       42.39     -190.75    204.18 o 
   4  13  20      388.20      514.03     84.11 o 
   0  14  20        0.79      -62.49    115.43 o 
   1  14  20        6.93      -90.96     90.96 o 
   2  14  20        1.04     -133.89    134.52 o 
   3  14  20       76.85      145.88    108.17 o 
   4  14  20      240.34      324.69    183.23 o 
   1  15  20        2.30     -197.37    197.37 o 
   2  15  20      897.22      980.80     97.38 o 
   3  15  20        3.34      105.02    127.56 o 
   0  16  20      751.33      809.35     89.04 o 
   1  16  20       16.99     -187.23    204.49 o 
   2  16  20       57.46      -93.70    213.91 o 
   3  16  20      145.48     -216.68    393.64 o 
   1  17  20        2.46      -92.03     99.66 o 
   1   1  21     1088.20     1113.76     65.38 o 
   2   1  21      645.91      644.42     67.29 o 
   3   1  21     1652.86     1570.37     85.87 o 
   4   1  21     1716.84     1733.33    283.73 o 
   5   1  21      678.76      638.65     82.45 o 
   6   1  21       77.30      -11.64    107.92 o 
   0   2  21      357.72      315.17    125.30 o 
   1   2  21     1003.06      828.82     65.61 o 
   2   2  21       79.56       18.60     72.80 o 
   3   2  21       45.34     -101.54    140.45 o 
   4   2  21     1185.26     1190.32    137.51 o 
   5   2  21      678.37      857.57     81.38 o 
   6   2  21      792.79      739.80     90.03 o 
   1   3  21       24.68       68.70    125.11 o 
   2   3  21      381.33      470.82     60.17 o 
   3   3  21        2.69       37.41     80.68 o 
   4   3  21      442.90      481.97     75.61 o 
   5   3  21       10.76     -176.26    176.26 o 
   6   3  21      987.79     1006.62    224.09 o 
   0   4  21      520.15      596.34     57.77 o 
   1   4  21       60.54      135.18     84.83 o 
   2   4  21      242.74       83.54    149.83 o 
   3   4  21      358.28      316.99     65.67 o 
   4   4  21      250.02      121.39    183.17 o 
   5   4  21      517.56      662.42     77.67 o 
   6   4  21      622.53      641.54     92.80 o 
   1   5  21      482.27      479.88     60.32 o 
   2   5  21      537.30      568.27     65.72 o 
   3   5  21      589.06      598.30     70.57 o 
   4   5  21       29.49       31.52    135.45 o 
   5   5  21      115.42       -8.12    100.39 o 
   6   5  21     1244.09     1297.14    116.06 o 
   0   6  21     4657.02     4576.57    120.27 o 
   1   6  21     1795.96     1718.77     86.35 o 
   2   6  21      868.74      765.77     72.86 o 
   3   6  21      921.76      912.63     78.84 o 
   4   6  21       74.92       16.87    163.55 o 
   5   6  21       12.57     -197.06    197.06 o 
   6   6  21       33.29     -134.38    453.23 o 
   1   7  21        2.22     -142.89    142.89 o 
   2   7  21      236.79      229.24    155.56 o 
   3   7  21      113.15      124.76    231.21 o 
   4   7  21      505.46       75.10    202.20 o 
   5   7  21      974.76      879.27    111.32 o 
   6   7  21      204.09      184.47     75.00 o 
   0   8  21     3679.78     3607.16    167.92 o 
   1   8  21      967.87      862.18     76.36 o 
   2   8  21      533.52      527.70    105.66 o 
   3   8  21      271.61      233.03    111.00 o 
   4   8  21       89.25      -23.13    177.64 o 
   5   8  21       56.14     -155.11    234.01 o 
   1   9  21       81.28       46.35     80.17 o 
   2   9  21      820.36      804.52     76.69 o 
   3   9  21      267.57      300.88    204.07 o 
   4   9  21      209.67       13.01    121.32 o 
   5   9  21     1033.17      997.25    171.37 o 
   0  10  21     1362.53     1265.83    157.23 o 
   1  10  21      239.70       31.01     69.76 o 
   2  10  21      725.38      913.77    159.42 o 
   3  10  21       36.53     -184.40    184.40 o 
   4  10  21     1572.44     1859.53    104.55 o 
   5  10  21      255.13      160.45     80.41 o 
   1  11  21        0.01      -33.65    152.95 o 
   2  11  21        9.73       40.53    250.17 o 
   3  11  21       42.61      -35.08    189.61 o 
   4  11  21        2.55       42.17     75.77 o 
   5  11  21        5.62        0.00    221.96 o 
   0  12  21     1666.05     1646.75    326.21 o 
   1  12  21      144.10      -93.37    177.07 o 
   2  12  21     1003.84      877.18     89.42 o 
   3  12  21       80.83      136.28     94.22 o 
   4  12  21      930.30     1047.54    173.01 o 
   1  13  21      103.66      153.70     91.76 o 
   2  13  21       69.42        0.57    189.83 o 
   3  13  21      290.77      276.06     99.97 o 
   4  13  21      151.12     -199.15    199.15 o 
   0  14  21     3506.77     3709.81    131.76 o 
   1  14  21     2373.22     2366.52    118.79 o 
   2  14  21     1420.64     1299.38    102.93 o 
   3  14  21      668.79      732.19    100.07 o 
   1  15  21      132.99      143.20     98.16 o 
   2  15  21      388.30      358.23     89.69 o 
   0  16  21      926.61      860.03     97.93 o 
   1  16  21     1052.34     1088.18    100.12 o 
   0   0  22       67.06       19.78    158.01 o 
   1   0  22      673.76      728.31     65.40 o 
   2   0  22       27.89      -42.65    135.06 o 
   3   0  22     6735.22     7024.39    151.90 o 
   4   0  22      111.66      133.38     95.65 o 
   5   0  22     5587.91     5977.87    155.71 o 
   6   0  22        6.31      -17.82    192.37 o 
   1   1  22      593.30      524.09     63.52 o 
   2   1  22       52.32       78.28     74.39 o 
   3   1  22      647.31      766.02     72.47 o 
   4   1  22       68.34      -30.24    161.89 o 
   5   1  22       65.11      145.95     72.65 o 
   6   1  22      296.88      294.41    109.01 o 
   0   2  22       41.58       68.91    130.74 o 
   1   2  22     2537.16     2486.60     99.57 o 
   2   2  22      321.96       14.15    191.14 o 
   3   2  22     4867.26     5020.59    145.24 o 
   4   2  22      242.44      258.27     67.92 o 
   5   2  22     2306.35     2321.56    110.66 o 
   6   2  22        1.98     -205.81    238.58 o 
   1   3  22     1463.52     1334.32     78.47 o 
   2   3  22        0.71     -127.81    127.81 o 
   3   3  22     1547.50     1474.58     94.79 o 
   4   3  22       36.59       36.23    253.33 o 
   5   3  22      100.15       29.91    162.19 o 
   6   3  22      524.09      646.70     83.29 o 
   0   4  22      192.74      203.10     75.95 o 
   1   4  22     5864.90     5808.39    132.71 o 
   2   4  22      628.40      676.52     66.91 o 
   3   4  22     2252.25     2143.84     94.96 o 
   4   4  22     1319.01     1442.93    201.29 o 
   5   4  22      124.30      181.27     93.54 o 
   1   5  22      154.45      199.39    107.23 o 
   2   5  22      138.22      136.10     57.66 o 
   3   5  22       44.10      -18.49     74.02 o 
   4   5  22       52.29      113.98     99.38 o 
   5   5  22       62.20        2.97     74.42 o 
   0   6  22       12.34     -114.22    156.46 o 
   1   6  22     3659.33     3842.13    113.93 o 
   2   6  22      171.31      -39.23    246.12 o 
   3   6  22      811.16      729.97     74.19 o 
   4   6  22      135.83      -32.30    178.70 o 
   5   6  22      135.40       97.84    106.09 o 
   1   7  22       34.02      -57.75     77.10 o 
   2   7  22      146.37      294.63     59.76 o 
   3   7  22      163.49      121.85     69.50 o 
   4   7  22      147.84      133.39     87.86 o 
   5   7  22       55.82     -327.37    327.37 o 
   0   8  22       36.15      -45.46    156.29 o 
   1   8  22      694.85      793.44    106.59 o 
   2   8  22        5.44      104.04     93.30 o 
   3   8  22      540.19      670.88    396.70 o 
   4   8  22      327.14      464.96    159.70 o 
   5   8  22     1336.08     1108.15     97.22 o 
   1   9  22       94.26      -81.70    159.10 o 
   2   9  22       10.21      -64.82    153.23 o 
   3   9  22      310.03      254.09     70.57 o 
   4   9  22        6.69      -16.42    109.61 o 
   5   9  22      388.12      553.07     75.79 o 
   0  10  22       12.28       65.07     84.58 o 
   1  10  22     1114.97     1299.57    204.95 o 
   2  10  22       14.18      -16.96     66.44 o 
   3  10  22      455.48      337.70    106.41 o 
   4  10  22        3.65       23.25    189.88 o 
   1  11  22      118.42     -139.79    197.25 o 
   2  11  22        8.20      -15.05    163.21 o 
   3  11  22      586.41      427.98     87.76 o 
   4  11  22      144.73      200.87    129.06 o 
   0  12  22      292.88      177.02     75.17 o 
   1  12  22     1371.19     1355.52    187.03 o 
   2  12  22      155.38      156.71    154.38 o 
   3  12  22      315.15      303.69    109.19 o 
   1  13  22        2.15     -185.98    185.98 o 
   2  13  22      180.81      -59.59    198.54 o 
   3  13  22      120.09      272.47    147.80 o 
   0  14  22      439.42      471.22    124.25 o 
   1  14  22      420.12       17.09    228.27 o 
   2  14  22       78.75      214.26     99.36 o 
   1  15  22       91.48     -157.21    283.10 o 
   1   1  23      234.74      267.56     59.19 o 
   2   1  23        0.92     -148.38    148.38 o 
   3   1  23        2.25        1.52    141.47 o 
   4   1  23      172.36      133.35    114.23 o 
   5   1  23      434.25      520.20    105.00 o 
   0   2  23      759.80      745.56    147.60 o 
   1   2  23      307.14      331.11     62.48 o 
   2   2  23      139.69       -4.17     83.27 o 
   3   2  23      189.83      251.13     67.00 o 
   4   2  23        4.90      -55.47     99.87 o 
   5   2  23      472.78      605.83     82.15 o 
   1   3  23      143.74      -51.72    156.24 o 
   2   3  23      807.56      652.64     73.83 o 
   3   3  23      846.60      868.51     89.66 o 
   4   3  23      683.15      816.61     84.15 o 
   5   3  23      576.55      682.98     86.29 o 
   0   4  23       87.28       31.01     75.45 o 
   1   4  23      183.58      197.97     82.37 o 
   2   4  23       18.51        0.33     61.42 o 
   3   4  23       52.68     -159.19    159.19 o 
   4   4  23      138.75       90.46    179.95 o 
   5   4  23       46.49      -31.50    200.81 o 
   1   5  23      149.23      176.08     81.93 o 
   2   5  23      264.34      283.84    119.08 o 
   3   5  23      658.41      712.17     75.10 o 
   4   5  23      906.74     1019.92    101.98 o 
   5   5  23      522.76      483.41     87.15 o 
   0   6  23      250.67      284.88     64.95 o 
   1   6  23      466.07      100.26    180.27 o 
   2   6  23       25.53     -118.54    163.20 o 
   3   6  23      876.45      951.87     78.35 o 
   4   6  23      239.21      183.57     98.46 o 
   5   6  23     1835.53     1869.10    107.52 o 
   1   7  23       14.16       41.46    142.57 o 
   2   7  23       39.86      -20.06    102.70 o 
   3   7  23       39.83       40.22     81.80 o 
   4   7  23        0.64      -60.73    169.07 o 
   0   8  23       62.18      182.96    163.91 o 
   1   8  23     1560.54     1572.31    234.54 o 
   2   8  23      238.04     -191.71    191.71 o 
   3   8  23      597.97      598.52    361.44 o 
   4   8  23      411.45      212.61    365.77 o 
   1   9  23       65.17     -141.72    164.08 o 
   2   9  23      723.35      814.46     84.16 o 
   3   9  23      211.72      226.13     99.11 o 
   4   9  23      535.31      571.11     89.23 o 
   0  10  23     4539.17     4560.15    254.40 o 
   1  10  23     3126.06     3360.59    120.63 o 
   2  10  23     1607.29     1749.79    136.24 o 
   3  10  23      105.01      101.53    175.48 o 
   4  10  23      135.45       22.53    244.65 o 
   1  11  23      252.81      158.12    275.69 o 
   2  11  23      167.77      -75.47    186.13 o 
   3  11  23      357.01      378.99    179.43 o 
   0  12  23     1348.49     1343.58     93.27 o 
   1  12  23     1184.21     1172.68    195.64 o 
   2  12  23      766.10      695.78     91.95 o 
   3  12  23      331.27      403.61    165.79 o 
   1  13  23      453.57      497.36     86.75 o 
   2  13  23      390.14      157.97    240.75 o 
   0  14  23        4.89       44.58    182.56 o 
   1  14  23      263.56      288.44     85.88 o 
   0   0  24     3823.30     3763.64    116.33 o 
   1   0  24      284.78      361.78     63.26 o 
   2   0  24     2424.28     2357.69    103.41 o 
   3   0  24     1024.37     1015.99     88.25 o 
   4   0  24     1194.87     1099.89     98.42 o 
   5   0  24      295.26      319.81     82.62 o 
   1   1  24       17.41      -62.20     62.20 o 
   2   1  24       58.92        1.68    145.55 o 
   3   1  24        4.29       15.60    163.76 o 
   4   1  24      146.72        6.61    200.57 o 
   5   1  24      177.62     -134.41    190.16 o 
   0   2  24     2248.58     2235.93     97.00 o 
   1   2  24       99.69      -60.48    156.79 o 
   2   2  24     2102.61     2177.20     99.97 o 
   3   2  24       76.50       -5.33     84.33 o 
   4   2  24     1530.66     1599.27    107.27 o 
   5   2  24       35.92       88.57    111.00 o 
   1   3  24       11.36     -160.65    160.65 o 
   2   3  24       21.84       -0.26    162.67 o 
   3   3  24        3.17     -177.71    232.72 o 
   4   3  24      145.09      169.08     75.41 o 
   0   4  24     1124.24     1229.58     83.63 o 
   1   4  24        7.07      -85.38     85.38 o 
   2   4  24     1942.36     2024.73     93.67 o 
   3   4  24      117.92     -153.59    160.13 o 
   4   4  24     2285.32     2498.29    187.57 o 
   1   5  24        0.10      -15.66     84.56 o 
   2   5  24      599.69      558.92    169.78 o 
   3   5  24       24.86       30.20    149.81 o 
   4   5  24      281.25      389.09     76.42 o 
   0   6  24     3149.56     3132.74    114.07 o 
   1   6  24       86.89      111.09     85.40 o 
   2   6  24     2028.36     1760.99     95.46 o 
   3   6  24      101.29     -170.20    170.20 o 
   4   6  24      951.09     1057.77    147.54 o 
   1   7  24        0.41      -91.08     91.08 o 
   2   7  24      501.75      607.65    188.54 o 
   3   7  24        0.09      -54.53     87.22 o 
   4   7  24      748.91      825.06    185.71 o 
   0   8  24     4210.71     4361.60    259.42 o 
   1   8  24      469.06      532.71     76.59 o 
   2   8  24     1549.75     1619.05     95.27 o 
   3   8  24     1092.18     1117.27     94.23 o 
   1   9  24        2.81      -68.31    209.22 o 
   2   9  24       14.01       67.65     93.72 o 
   3   9  24       84.06     -198.82    199.62 o 
   0  10  24     1366.53     1350.12    137.01 o 
   1  10  24      189.51       61.96    565.44 o 
   2  10  24      569.59      568.15    150.65 o 
   3  10  24      334.31      213.99    235.80 o 
   1  11  24       22.79      -39.71    185.33 o 
   2  11  24      320.95      344.97    164.65 o 
   0  12  24       67.88      -15.50    189.64 o 
   1  12  24       29.72       73.30    180.01 o 
   1   1  25      243.70      238.67     65.38 o 
   2   1  25      831.18      815.74     83.47 o 
   3   1  25      570.15      619.81     79.81 o 
   4   1  25      629.55      581.75     90.42 o 
   0   2  25       33.71     -115.40    152.43 o 
   1   2  25       63.32       57.47     91.63 o 
   2   2  25      271.45      269.52     71.62 o 
   3   2  25       57.89      -41.21    148.58 o 
   4   2  25     1052.01     1043.87     99.35 o 
   1   3  25       35.59       64.54    104.81 o 
   2   3  25       30.74       19.65    220.43 o 
   3   3  25       12.39      138.35    196.04 o 
   4   3  25       24.94     -213.13    213.13 o 
   0   4  25      297.85      412.95     68.64 o 
   1   4  25      175.82      188.71     68.05 o 
   2   4  25      444.36      257.93    286.09 o 
   3   4  25      209.94      117.76     98.50 o 
   4   4  25      350.51      277.47    112.98 o 
   1   5  25      124.76       75.77    150.04 o 
   2   5  25      132.97      -14.99    136.04 o 
   3   5  25      283.52      399.13     96.65 o 
   0   6  25     1546.95     1634.27    158.64 o 
   1   6  25     1728.46     1686.09    159.10 o 
   2   6  25      496.02      429.03    183.13 o 
   3   6  25      344.22      478.59    168.80 o 
   1   7  25      153.80      265.26     92.03 o 
   2   7  25      370.00      414.34     85.88 o 
   3   7  25      317.92      337.82    116.95 o 
   0   8  25      717.82      735.47    122.52 o 
   1   8  25      196.03      278.74     74.66 o 
   2   8  25      361.65      417.84    318.64 o 
   3   8  25      117.47     -138.28    229.01 o 
   1   9  25      203.02       64.84    165.21 o 
   2   9  25      662.56      534.56    341.11 o 
   0  10  25      201.65      336.54     71.48 o 
   1  10  25       29.36        3.89     95.14 o 
   0   0  26      189.09      234.75    229.79 o 
   1   0  26     2039.38     2190.20    105.07 o 
   2   0  26        1.43      -58.46    175.66 o 
   3   0  26     1541.32     1733.16    104.17 o 
   1   1  26       37.88     -158.19    158.19 o 
   2   1  26       18.83     -149.79    149.79 o 
   3   1  26       84.52       80.97    177.07 o 
   0   2  26      331.95      287.17    154.57 o 
   1   2  26     2532.42     2559.57    108.71 o 
   2   2  26      132.19      227.61    104.24 o 
   3   2  26     1189.21     1201.76     99.43 o 
   1   3  26       41.50     -100.03    267.48 o 
   2   3  26        9.73        3.89    168.30 o 
   3   3  26      189.29      153.28    101.44 o 
   0   4  26      579.82      488.19     84.31 o 
   1   4  26     3131.42     3095.76    120.23 o 
   2   4  26      413.87      446.75    110.12 o 
   3   4  26      958.01      795.94    152.67 o 
   1   5  26       64.95       81.54    196.72 o 
   2   5  26       13.96     -168.09    168.09 o 
   0   6  26      205.83      -49.15    181.61 o 
   1   6  26     1233.68     1180.63     91.98 o 
   2   6  26      110.19       69.68     99.08 o 
   1   7  26      113.77       -4.27    164.47 o 
   2   7  26        1.76       67.74     92.06 o 
   0   8  26       38.93       71.70     71.54 o 
   1   8  26      187.65     -197.70    197.70 o 
   1   1  27        2.37      -76.03    171.97 o 
   2   1  27      420.31      349.02     83.70 o 
   0   2  27     1402.49     1689.72    101.37 o 
   1   2  27      342.72      426.17    208.08 o 
   2   2  27      108.40       45.40    100.33 o 
   1   3  27      325.77       82.19    178.20 o 
   0   4  27      208.04      229.56     73.16 o 
   1   4  27      112.20       45.12     96.15 o 
   1   5  27      339.07       68.80    270.61 o 
                                                 
